# Supplementary material for: Mendelian randomization analysis revealed a gut microbiota–mammary axis in breast cancer
Source: Front Microbiol. 2023 Aug 23;14:1193725. doi: 10.3389/fmicb.2023.1193725 (PMC10482102; doi:10.3389/fmicb.2023.1193725)
Supplement: Supplementary file 1 [file Table_1.xlsx]

## Sheet: Sheet1
Supplementary Table 1. Causal influence of gut microbiota on total breast cancer based on UKB
ID	Gut bacteria	NSNP	Inverse variance weighted					Weighted median					MR Egger
			OR	LCI	UCI	p-value	FDR	OR	LCI	UCI	p-value	FDR	OR	LCI	UCI	p-value	FDR
C1	class_Actinobacteria.id.419	19	0.926559	0.869132	0.987781	0.0194589	0.291883	0.943548	0.877502	1.01457	0.116547	0.943383	0.987426	0.807596	1.2073	0.903264	0.911994
C2	class_Alphaproteobacteria.id.2379	6	0.958602	0.8874	1.03552	0.282969	0.707422	0.938142	0.851361	1.03377	0.197261	0.943383	0.875712	0.668332	1.14744	0.390289	0.799415
C3	class_Bacilli.id.1673	17	0.96376	0.908627	1.02224	0.219374	0.707422	0.993583	0.9136	1.08057	0.880491	0.943383	1.01376	0.863534	1.19011	0.869629	0.911994
C4	class_Bacteroidia.id.912	15	1.07894	0.986036	1.1806	0.0981514	0.707422	1.03895	0.949847	1.13641	0.403586	0.943383	0.91863	0.759068	1.11173	0.399092	0.799415
C5	class_Betaproteobacteria.id.2867	12	1.00515	0.934495	1.08115	0.890095	0.937954	1.00748	0.917252	1.10658	0.87629	0.943383	1.01557	0.777461	1.32661	0.911994	0.911994
C6	class_Clostridia.id.1859	13	0.975904	0.896974	1.06178	0.570818	0.937954	1.04156	0.938761	1.15562	0.442448	0.943383	1.16	0.770436	1.74656	0.491954	0.799415
C7	class_Coriobacteriia.id.809	17	0.99271	0.925326	1.065	0.838334	0.937954	1.01635	0.928249	1.11282	0.725889	0.943383	0.807756	0.619298	1.05356	0.136093	0.799415
C8	class_Deltaproteobacteria.id.3087	13	0.994526	0.908725	1.08843	0.905087	0.937954	0.963728	0.874473	1.06209	0.456202	0.943383	0.877994	0.683855	1.12725	0.329395	0.799415
C9	class_Erysipelotrichia.id.2147	13	1.01031	0.937959	1.08824	0.786781	0.937954	1.01782	0.916547	1.13029	0.741109	0.943383	1.0984	0.791188	1.5249	0.586238	0.799415
C10	class_Gammaproteobacteria.id.3303	6	0.996113	0.903077	1.09873	0.937954	0.937954	1.01496	0.896025	1.14969	0.815322	0.943383	0.829231	0.584785	1.17586	0.35261	0.799415
C11	class_Lentisphaeria.id.2250	8	0.991621	0.948699	1.03648	0.709354	0.937954	0.987593	0.931986	1.04652	0.672843	0.943383	0.953072	0.818852	1.10929	0.557651	0.799415
C12	class_Melainabacteria.id.1589	10	1.03394	0.986215	1.08397	0.166286	0.707422	1.02985	0.967359	1.09637	0.357121	0.943383	1.06409	0.922842	1.22697	0.417448	0.799415
C13	class_Methanobacteria.id.119	9	0.984333	0.938309	1.03261	0.518058	0.937954	1.01121	0.960515	1.06458	0.670997	0.943383	0.936785	0.752636	1.16599	0.577055	0.799415
C14	class_Mollicutes.id.3920	11	1.01963	0.935557	1.11127	0.657885	0.937954	1.00195	0.908419	1.1051	0.968991	0.968991	1.04745	0.793315	1.383	0.751164	0.911994
C15	class_Negativicutes.id.2164	11	0.939213	0.845829	1.04291	0.240507	0.707422	1.03236	0.91984	1.15864	0.588615	0.943383	0.749238	0.542503	1.03476	0.113579	0.799415
F1	family_Acidaminococcaceae.id.2166	7	1.04941	0.927985	1.18672	0.442075	0.940524	1.02694	0.916075	1.15122	0.648321	0.875656	0.819955	0.585851	1.14761	0.299425	0.800217
F2	family_Actinomycetaceae.id.421	5	0.987928	0.904289	1.0793	0.787851	0.987684	1.02529	0.93698	1.12192	0.586826	0.875656	1.05863	0.832845	1.34563	0.673265	0.917483
F3	family_Alcaligenaceae.id.2875	15	1.0433	0.97658	1.11457	0.208719	0.742113	1.05198	0.961544	1.15091	0.2692	0.875656	1.15943	0.869138	1.54669	0.332726	0.800217
F4	family_Bacteroidaceae.id.917	9	0.977255	0.876476	1.08962	0.678639	0.987684	1.04406	0.930674	1.17126	0.462277	0.875656	0.931187	0.505688	1.71471	0.825508	0.943437
F5	family_BacteroidalesS24.7group.id.11173	9	0.989934	0.937585	1.04521	0.715123	0.987684	1.01489	0.942957	1.09232	0.693502	0.875656	0.951356	0.747295	1.21114	0.697679	0.917483
F6	family_Bifidobacteriaceae.id.433	17	0.964281	0.902397	1.03041	0.28245	0.821105	0.948514	0.883132	1.01874	0.146904	0.671562	0.957648	0.75626	1.21267	0.724412	0.917483
F7	family_Christensenellaceae.id.1866	11	0.996234	0.932832	1.06394	0.910446	0.987684	0.987766	0.902911	1.0806	0.788237	0.875656	0.948142	0.824821	1.0899	0.472942	0.917483
F8	family_Clostridiaceae1.id.1869	10	0.954537	0.888492	1.02549	0.203405	0.742113	0.950826	0.864672	1.04556	0.298083	0.875656	0.900938	0.729574	1.11255	0.360856	0.800217
F9	family_ClostridialesvadinBB60group.id.11286	15	0.995418	0.937722	1.05666	0.880179	0.987684	1.02164	0.948506	1.10041	0.572129	0.875656	1.04889	0.87903	1.25156	0.605371	0.917483
F10	family_Coriobacteriaceae.id.811	17	0.99271	0.925326	1.065	0.838334	0.987684	1.01635	0.927608	1.11359	0.72788	0.875656	0.807756	0.619298	1.05356	0.136093	0.800217
F11	family_Defluviitaleaceae.id.1924	11	0.997503	0.945477	1.05239	0.92712	0.987684	0.992865	0.922632	1.06844	0.848292	0.875656	1.00606	0.823284	1.22942	0.954161	0.984941
F12	family_Desulfovibrionaceae.id.3169	10	1.00258	0.897036	1.12055	0.963742	0.987684	0.954968	0.859176	1.06144	0.392888	0.875656	0.871008	0.659692	1.15001	0.358534	0.800217
F13	family_Enterobacteriaceae.id.3469	6	1.08314	0.928987	1.26287	0.307914	0.821105	1.09116	0.951917	1.25078	0.210375	0.841498	2.23489	0.807964	6.18189	0.196257	0.800217
F14	family_Erysipelotrichaceae.id.2149	13	1.01031	0.937959	1.08824	0.786781	0.987684	1.01782	0.917049	1.12967	0.739798	0.875656	1.0984	0.791188	1.5249	0.586238	0.917483
F15	family_familyXI.id.1936	8	1.02735	0.972516	1.08529	0.334927	0.824435	1.04934	0.99276	1.10914	0.0885606	0.565775	1.06785	0.731397	1.55907	0.745455	0.917483
F16	family_familyXIII.id.1957	10	1.01823	0.945793	1.09621	0.631415	0.987684	1.02868	0.931543	1.13595	0.576321	0.875656	1.03349	0.813568	1.31286	0.79412	0.941179
F17	family_Lachnospiraceae.id.1987	17	1.04701	0.978053	1.12084	0.186291	0.742113	1.07107	0.985493	1.16408	0.106083	0.565775	1.03755	0.87542	1.22971	0.676712	0.917483
F18	family_Lactobacillaceae.id.1836	11	1.02066	0.96554	1.07894	0.470262	0.940524	1.03468	0.964703	1.10972	0.340002	0.875656	0.915733	0.786412	1.06632	0.286372	0.800217
F19	family_Methanobacteriaceae.id.121	9	0.984333	0.938309	1.03261	0.518058	0.975167	1.01121	0.961954	1.06299	0.661734	0.875656	0.936785	0.752636	1.16599	0.577055	0.917483
F20	family_Oxalobacteraceae.id.2966	13	0.969639	0.927427	1.01377	0.174564	0.742113	0.955621	0.905768	1.00822	0.0967927	0.565775	0.90409	0.754216	1.08375	0.298888	0.800217
F21	family_Pasteurellaceae.id.3689	13	0.975487	0.924467	1.02932	0.36519	0.834719	0.992815	0.930543	1.05926	0.827292	0.875656	0.930733	0.824087	1.05118	0.272129	0.800217
F22	family_Peptococcaceae.id.2024	10	0.956805	0.894921	1.02297	0.195552	0.742113	1.00072	0.924051	1.08375	0.985874	0.985874	1.12115	0.978615	1.28444	0.137884	0.800217
F23	family_Peptostreptococcaceae.id.2042	14	1.01521	0.922469	1.11726	0.757489	0.987684	1.02357	0.935091	1.12042	0.613532	0.875656	1.24684	1.03603	1.50055	0.0377579	0.604126
F24	family_Porphyromonadaceae.id.943	10	0.989151	0.902099	1.0846	0.816467	0.987684	0.949681	0.846504	1.06543	0.378934	0.875656	0.966379	0.661385	1.41202	0.86409	0.953479
F25	family_Prevotellaceae.id.960	15	0.999079	0.911495	1.09508	0.9843	0.987684	0.992098	0.915627	1.07496	0.846285	0.875656	0.847242	0.612149	1.17262	0.335711	0.800217
F26	family_Rhodospirillaceae.id.2717	13	0.973866	0.92674	1.02339	0.295358	0.821105	0.9818	0.919295	1.04855	0.584172	0.875656	1.18984	0.864175	1.63822	0.309565	0.800217
F27	family_Rikenellaceae.id.967	21	0.937106	0.862728	1.01789	0.123654	0.742113	0.920969	0.847165	1.0012	0.0533859	0.565775	0.918533	0.694321	1.21515	0.55875	0.917483
F28	family_Ruminococcaceae.id.2050	9	1.10962	1.00712	1.22256	0.0354287	0.56686	1.14883	1.0234	1.28962	0.0186653	0.532475	1.29497	1.07741	1.55646	0.028318	0.604126
F29	family_Streptococcaceae.id.1850	15	0.92963	0.872264	0.990768	0.0247425	0.56686	0.914698	0.842605	0.992959	0.0332797	0.532475	0.999574	0.758469	1.31732	0.997634	0.997634
F30	family_Veillonellaceae.id.2172	19	0.967267	0.920066	1.01689	0.192284	0.742113	0.977457	0.909227	1.05081	0.53684	0.875656	1.03116	0.928391	1.14531	0.574219	0.917483
F31	family_Verrucomicrobiaceae.id.4036	11	0.999522	0.940682	1.06204	0.987684	0.987684	1.01786	0.940057	1.10209	0.662653	0.875656	0.986039	0.788867	1.23249	0.90441	0.964704
F32	family_Victivallaceae.id.2255	9	1.00353	0.94618	1.06436	0.906548	0.987684	0.989994	0.939237	1.04349	0.708032	0.875656	0.870653	0.653676	1.15965	0.375102	0.800217
G1	genus_Actinomyces.id.423	7	0.949531	0.886638	1.01689	0.138581	0.817316	0.971699	0.89465	1.05538	0.495795	0.939043	1.12375	0.962376	1.31218	0.200198	0.91629
G2	genus_Adlercreutzia.id.812	8	0.92169	0.863274	0.984059	0.0146458	0.580949	0.968045	0.884571	1.0594	0.480254	0.939043	0.749281	0.571807	0.981837	0.0812708	0.867131
G3	genus_Akkermansia.id.4037	11	0.999422	0.940589	1.06193	0.985088	0.985088	1.01757	0.93946	1.10217	0.669091	0.939043	0.98474	0.788079	1.23048	0.895363	0.981183
G4	genus_Alistipes.id.968	14	1.03715	0.950821	1.13133	0.41067	0.957204	1.0494	0.952995	1.15556	0.326715	0.939043	0.697698	0.485462	1.00272	0.0755415	0.867131
G5	genus_Allisonella.id.2174	7	1.01961	0.980088	1.06073	0.335589	0.957204	1.02117	0.968924	1.07623	0.43435	0.939043	1.22963	0.956551	1.58066	0.167597	0.867131
G6	genus_Alloprevotella.id.961	6	1.03501	0.99066	1.08136	0.123544	0.817316	1.04234	0.987257	1.1005	0.13438	0.939043	0.751029	0.493713	1.14246	0.251974	0.957121
G7	genus_Anaerofilum.id.2053	9	1.02032	0.964687	1.07916	0.481955	0.957204	1.01917	0.947564	1.09618	0.609481	0.939043	0.893409	0.668894	1.19328	0.470224	0.981183
G8	genus_Anaerostipes.id.1991	13	1.01079	0.917417	1.11367	0.828174	0.966203	1.01101	0.910939	1.12208	0.836825	0.969675	1.21388	0.858328	1.71671	0.296464	0.957121
G9	genus_Anaerotruncus.id.2054	12	1.00904	0.942004	1.08084	0.797593	0.966203	1.00547	0.914937	1.10496	0.909802	0.969675	0.957466	0.77453	1.18361	0.696297	0.981183
G10	genus_Bacteroides.id.918	9	0.977255	0.876476	1.08962	0.678639	0.957204	1.04406	0.930701	1.17123	0.462164	0.939043	0.931187	0.505688	1.71471	0.825508	0.981183
G11	genus_Barnesiella.id.944	13	0.947594	0.885113	1.01449	0.121925	0.817316	0.951986	0.869669	1.04209	0.286238	0.939043	0.983333	0.773117	1.25071	0.893531	0.981183
G12	genus_Bifidobacterium.id.436	17	0.955569	0.890309	1.02561	0.20793	0.881475	0.936288	0.87503	1.00184	0.0565351	0.742003	0.906186	0.737679	1.11318	0.362857	0.957121
G13	genus_Bilophila.id.3170	12	0.977435	0.91655	1.04236	0.486715	0.957204	0.958316	0.876194	1.04814	0.351607	0.939043	0.908222	0.666107	1.23834	0.556374	0.981183
G14	genus_Blautia.id.1992	13	1.0448	0.960152	1.13692	0.309295	0.957204	1.0215	0.924297	1.12892	0.676733	0.939043	1.16145	0.960361	1.40465	0.151087	0.867131
G15	genus_Butyricicoccus.id.2055	8	1.00579	0.938775	1.0776	0.86956	0.968237	0.980609	0.896943	1.07208	0.666934	0.939043	1.01364	0.892808	1.15082	0.841252	0.981183
G16	genus_Butyricimonas.id.945	12	1.03768	0.966566	1.11402	0.30719	0.957204	1.01758	0.942547	1.09859	0.655594	0.939043	1.19668	0.961913	1.48875	0.138149	0.867131
G17	genus_Butyrivibrio.id.1993	14	0.987741	0.957562	1.01887	0.435918	0.957204	0.988641	0.946908	1.03221	0.603668	0.939043	1.04375	0.894595	1.21778	0.596213	0.981183
G18	genus_CandidatusSoleaferrea.id.11350	9	0.992762	0.939838	1.04867	0.794942	0.966203	1.0065	0.937704	1.08035	0.857577	0.969675	1.09285	0.576711	2.07094	0.793273	0.981183
G19	genus_Catenibacterium.id.2153	5	0.985433	0.92485	1.04998	0.650347	0.957204	0.957442	0.893274	1.02622	0.219164	0.939043	0.822736	0.435985	1.55257	0.589494	0.981183
G20	genus_ChristensenellaceaeR.7group.id.11283	10	1.03522	0.938236	1.14224	0.490365	0.957204	1.11253	0.997915	1.24031	0.054558	0.742003	1.21692	0.918701	1.61194	0.20826	0.917885
G21	genus_Clostridiuminnocuumgroup.id.14397	8	1.02081	0.957077	1.08879	0.531198	0.957204	1.02575	0.959963	1.09603	0.45224	0.939043	1.2264	0.878263	1.71254	0.276089	0.957121
G22	genus_Clostridiumsensustricto1.id.1873	6	0.955795	0.885657	1.03149	0.244945	0.940273	0.961142	0.875348	1.05534	0.406078	0.939043	0.958351	0.817169	1.12393	0.628486	0.981183
G23	genus_Collinsella.id.815	8	0.997777	0.919239	1.08303	0.957572	0.985088	0.988214	0.890358	1.09683	0.823658	0.969675	0.798805	0.589032	1.08329	0.198504	0.91629
G24	genus_Coprobacter.id.949	11	0.981154	0.910832	1.05691	0.616089	0.957204	0.938451	0.876631	1.00463	0.0676801	0.742003	0.893592	0.687895	1.1608	0.421121	0.973041
G25	genus_Coprococcus1.id.11301	12	1.05137	0.984625	1.12264	0.134395	0.817316	1.0804	0.98875	1.18054	0.0872945	0.742003	0.992994	0.846984	1.16417	0.932666	0.985556
G26	genus_Coprococcus2.id.11302	9	0.93711	0.854312	1.02793	0.168742	0.817316	0.944303	0.855884	1.04186	0.253245	0.939043	0.760758	0.429787	1.3466	0.379202	0.957121
G27	genus_Coprococcus3.id.11303	10	1.0428	0.964403	1.12757	0.293264	0.957204	1.06577	0.960592	1.18247	0.229528	0.939043	1.10391	0.781778	1.55876	0.589806	0.981183
G28	genus_DefluviitaleaceaeUCG011.id.11287	9	1.01966	0.960896	1.08203	0.520253	0.957204	1.00209	0.926268	1.08411	0.958602	0.969675	0.948059	0.746957	1.2033	0.674234	0.981183
G29	genus_Desulfovibrio.id.3173	11	0.955565	0.887119	1.02929	0.230678	0.915024	0.996966	0.919399	1.08108	0.941386	0.969675	1.01518	0.797226	1.29271	0.905468	0.981183
G30	genus_Dialister.id.2183	11	1.02329	0.955613	1.09575	0.509628	0.957204	0.990557	0.901842	1.088	0.842902	0.969675	1.14198	0.862014	1.51288	0.378984	0.957121
G31	genus_Dorea.id.1997	11	0.93243	0.855263	1.01656	0.112435	0.817316	0.989286	0.900641	1.08666	0.822065	0.969675	1.01962	0.81407	1.27707	0.869418	0.981183
G32	genus_Eggerthella.id.819	11	0.968332	0.920382	1.01878	0.214252	0.881475	0.975782	0.91778	1.03745	0.43298	0.939043	0.91985	0.715081	1.18326	0.531766	0.981183
G33	genus_Eisenbergiella.id.11304	11	1.00852	0.957383	1.06238	0.749379	0.958883	1.02563	0.962245	1.09319	0.436825	0.939043	0.708553	0.454017	1.10579	0.163532	0.867131
G34	genus_Enterorhabdus.id.820	5	0.953843	0.862253	1.05516	0.358886	0.957204	0.969616	0.870244	1.08034	0.575952	0.939043	0.91103	0.588234	1.41096	0.704399	0.981183
G35	genus_Erysipelatoclostridium.id.11381	15	1.01651	0.951315	1.08618	0.628176	0.957204	1.00263	0.927854	1.08343	0.947043	0.969675	1.00171	0.764686	1.31221	0.990272	0.998664
G36	genus_ErysipelotrichaceaeUCG003.id.11384	16	1.01333	0.959026	1.07071	0.637469	0.957204	1.04062	0.964822	1.12238	0.302095	0.939043	1.08035	0.93208	1.25222	0.322223	0.957121
G37	genus_Escherichia.Shigella.id.3504	10	0.978403	0.915157	1.04602	0.521925	0.957204	0.987581	0.905113	1.07756	0.778783	0.969675	1.02506	0.838169	1.25363	0.815582	0.981183
G38	genus_Eubacteriumbrachygroup.id.11296	9	1.02972	0.935746	1.13312	0.548662	0.957204	0.959839	0.903395	1.01981	0.184967	0.939043	0.783052	0.51262	1.19615	0.295157	0.957121
G39	genus_Eubacteriumcoprostanoligenesgroup.id.11375	13	0.977556	0.91195	1.04788	0.521876	0.957204	0.963572	0.872168	1.06456	0.465538	0.939043	0.851572	0.644888	1.1245	0.281404	0.957121
G40	genus_Eubacteriumeligensgroup.id.14372	7	1.03091	0.915449	1.16092	0.615487	0.957204	1.04138	0.907804	1.19461	0.562627	0.939043	1.17651	0.703165	1.96849	0.563037	0.981183
G41	genus_Eubacteriumfissicatenagroup.id.14373	9	1.03795	0.993799	1.08405	0.0930554	0.817316	1.02964	0.97387	1.08861	0.303913	0.939043	1.21485	0.973824	1.51554	0.128195	0.867131
G42	genus_Eubacteriumhalliigroup.id.11338	15	0.97074	0.898799	1.04844	0.44969	0.957204	0.93082	0.85829	1.00948	0.0832614	0.742003	0.916335	0.770519	1.08975	0.341151	0.957121
G43	genus_Eubacteriumnodatumgroup.id.11297	11	1.00621	0.959239	1.05549	0.799529	0.966203	0.989526	0.942505	1.03889	0.671652	0.939043	1.04958	0.841521	1.30909	0.677786	0.981183
G44	genus_Eubacteriumoxidoreducensgroup.id.11339	4	1.01194	0.945459	1.0831	0.73204	0.957283	1.02157	0.939724	1.11054	0.616512	0.939043	0.866004	0.682416	1.09898	0.358209	0.957121
G45	genus_Eubacteriumrectalegroup.id.14374	9	0.99036	0.910819	1.07685	0.820597	0.966203	0.973406	0.870614	1.08833	0.635945	0.939043	0.928329	0.684932	1.25822	0.646281	0.981183
G46	genus_Eubacteriumruminantiumgroup.id.11340	16	0.986509	0.945837	1.02893	0.527162	0.957204	0.987524	0.930583	1.04795	0.678636	0.939043	0.935999	0.802433	1.0918	0.413954	0.973041
G47	genus_Eubacteriumventriosumgroup.id.11341	14	1.03677	0.961982	1.11738	0.344484	0.957204	1.08834	1.00253	1.18149	0.0433564	0.742003	1.15318	0.810453	1.64084	0.443702	0.977788
G48	genus_Eubacteriumxylanophilumgroup.id.14375	9	0.978517	0.868112	1.10296	0.722171	0.957204	0.950186	0.8475	1.06531	0.381197	0.939043	0.9949	0.662625	1.49379	0.981015	0.997785
G49	genus_Faecalibacterium.id.2057	10	1.00409	0.923143	1.09213	0.924215	0.985088	1.03814	0.941489	1.14471	0.45282	0.939043	1.18743	1.04558	1.34852	0.0294047	0.867131
G50	genus_FamilyXIIIAD3011group.id.11293	12	0.954101	0.875378	1.0399	0.284883	0.957204	0.990277	0.902884	1.08613	0.835797	0.969675	0.811472	0.525463	1.25315	0.36829	0.957121
G51	genus_FamilyXIIIUCG001.id.11294	8	1.00338	0.913103	1.10257	0.944136	0.985088	1.00986	0.912961	1.11704	0.848832	0.969675	1.13309	0.870522	1.47485	0.388727	0.957121
G52	genus_Flavonifractor.id.2059	5	0.981053	0.855358	1.12522	0.784501	0.966203	1.04093	0.928381	1.16713	0.49198	0.939043	1.52689	0.971926	2.39874	0.163616	0.867131
G53	genus_Fusicatenibacter.id.11305	18	0.99404	0.930669	1.06173	0.858842	0.968237	1.01065	0.927878	1.1008	0.80808	0.969675	1.09832	0.852434	1.41512	0.478777	0.981183
G54	genus_Gordonibacter.id.821	10	0.984624	0.928271	1.0444	0.606333	0.957204	0.962785	0.913477	1.01476	0.157385	0.939043	1.08909	0.853825	1.38917	0.511332	0.981183
G55	genus_Haemophilus.id.3698	8	0.994782	0.934092	1.05941	0.870599	0.968237	0.996484	0.920345	1.07892	0.930798	0.969675	0.896434	0.791136	1.01575	0.137184	0.867131
G56	genus_Holdemanella.id.11393	11	1.029	0.97115	1.0903	0.332825	0.957204	1.06992	0.998008	1.14702	0.0569332	0.742003	1.10396	0.933795	1.30512	0.276677	0.957121
G57	genus_Holdemania.id.2157	15	0.995164	0.950177	1.04228	0.837257	0.967317	0.985332	0.9232	1.05164	0.656557	0.939043	0.996008	0.864889	1.147	0.956549	0.985556
G58	genus_Howardella.id.2000	10	1.00062	0.96138	1.04146	0.975771	0.985088	0.993961	0.944642	1.04586	0.81555	0.969675	0.951153	0.792643	1.14136	0.604933	0.981183
G59	genus_Hungatella.id.11306	5	0.984531	0.896279	1.08147	0.744905	0.958883	1.00721	0.925418	1.09623	0.867968	0.969675	0.978214	0.540147	1.77156	0.946625	0.985556
G60	genus_Intestinibacter.id.11345	14	1.0157	0.953114	1.08239	0.631191	0.957204	1.02803	0.949394	1.11319	0.49591	0.939043	0.974028	0.787252	1.20512	0.812659	0.981183
G61	genus_Intestinimonas.id.2062	17	0.985253	0.923875	1.05071	0.650739	0.957204	1.01831	0.947175	1.09479	0.623344	0.939043	0.968524	0.820333	1.14349	0.711108	0.981183
G62	genus_Lachnoclostridium.id.11308	12	0.963222	0.863229	1.0748	0.502798	0.957204	0.969239	0.869236	1.08075	0.57387	0.939043	0.942288	0.608509	1.45915	0.795318	0.981183
G63	genus_Lachnospira.id.2004	5	0.950308	0.849624	1.06292	0.372379	0.957204	0.887365	0.765085	1.02919	0.114184	0.862149	1.70159	0.920881	3.14416	0.188287	0.91629
G64	genus_LachnospiraceaeFCS020group.id.11314	13	0.991044	0.934349	1.05118	0.764698	0.966203	0.993926	0.917599	1.0766	0.881198	0.969675	0.924369	0.794912	1.07491	0.328905	0.957121
G65	genus_LachnospiraceaeNC2004group.id.11316	9	0.974177	0.906982	1.04635	0.473072	0.957204	0.96117	0.890165	1.03784	0.311787	0.939043	0.904923	0.65806	1.24439	0.558197	0.981183
G66	genus_LachnospiraceaeND3007group.id.11317	3	1.05119	0.891419	1.2396	0.552843	0.957204	1.06607	0.87453	1.29956	0.526617	0.939043	0.196783	0.0149033	2.59831	0.433371	0.973041
G67	genus_LachnospiraceaeNK4A136group.id.11319	15	0.988975	0.935756	1.04522	0.694441	0.957204	0.978444	0.905953	1.05673	0.578976	0.939043	0.947192	0.845204	1.06149	0.367629	0.957121
G68	genus_LachnospiraceaeUCG001.id.11321	11	1.01216	0.946486	1.0824	0.723936	0.957204	1.02376	0.941989	1.11262	0.580364	0.939043	1.06593	0.787722	1.4424	0.688742	0.981183
G69	genus_LachnospiraceaeUCG004.id.11324	13	1.05381	0.948963	1.17025	0.326952	0.957204	1.00335	0.913324	1.10224	0.94446	0.969675	1.33944	0.849757	2.11131	0.23417	0.957121
G70	genus_LachnospiraceaeUCG008.id.11328	10	1.00087	0.950203	1.05424	0.973763	0.985088	0.977568	0.914857	1.04458	0.502422	0.939043	1.31158	0.930858	1.84801	0.159633	0.867131
G71	genus_LachnospiraceaeUCG010.id.11330	10	0.982095	0.920718	1.04756	0.583197	0.957204	0.991288	0.910013	1.07982	0.841107	0.969675	0.982048	0.829629	1.16247	0.838532	0.981183
G72	genus_Lactobacillus.id.1837	10	1.02294	0.964105	1.08537	0.452967	0.957204	1.04803	0.976353	1.12496	0.194323	0.939043	0.915247	0.767147	1.09194	0.354226	0.957121
G73	genus_Lactococcus.id.1851	8	1.0374	0.986959	1.09041	0.148803	0.817316	1.0044	0.946112	1.06628	0.885501	0.969675	1.03999	0.826874	1.30804	0.74891	0.981183
G74	genus_Marvinbryantia.id.2005	10	0.96261	0.884765	1.04731	0.375777	0.957204	0.941023	0.855795	1.03474	0.20949	0.939043	1.01271	0.715359	1.43367	0.944961	0.985556
G75	genus_Methanobrevibacter.id.123	6	0.986801	0.917445	1.0614	0.720825	0.957204	1.03578	0.974028	1.10145	0.262317	0.939043	0.91457	0.684495	1.22198	0.578409	0.981183
G76	genus_Odoribacter.id.952	6	0.943497	0.853413	1.04309	0.25596	0.951853	1.00571	0.888555	1.13832	0.928146	0.969675	1.05644	0.680827	1.63927	0.818569	0.981183
G77	genus_Olsenella.id.822	11	0.947859	0.888493	1.01119	0.104641	0.817316	0.982611	0.929142	1.03916	0.538885	0.939043	0.661088	0.575883	0.758898	0.000235135	0.0279811
G78	genus_Oscillibacter.id.2063	14	0.950183	0.883716	1.02165	0.167241	0.817316	0.976525	0.907146	1.05121	0.527536	0.939043	0.942532	0.708319	1.25419	0.69184	0.981183
G79	genus_Oscillospira.id.2064	7	0.990711	0.915367	1.07226	0.817117	0.966203	0.977537	0.885858	1.0787	0.651149	0.939043	0.707278	0.51078	0.97937	0.0914178	0.867131
G80	genus_Oxalobacter.id.2978	10	0.961154	0.918516	1.00577	0.0870041	0.817316	0.951883	0.903006	1.00341	0.0667171	0.742003	0.829323	0.673991	1.02045	0.114922	0.867131
G81	genus_Parabacteroides.id.954	5	0.872411	0.789465	0.964072	0.00741012	0.440902	0.888978	0.780142	1.013	0.0773644	0.742003	0.916229	0.688004	1.22016	0.591632	0.981183
G82	genus_Paraprevotella.id.962	10	0.955086	0.896066	1.01799	0.157938	0.817316	0.980983	0.914268	1.05257	0.593124	0.939043	0.819846	0.673175	0.998473	0.0836679	0.867131
G83	genus_Parasutterella.id.2892	13	0.994125	0.942846	1.04819	0.827378	0.966203	1.00622	0.936414	1.08124	0.865683	0.969675	0.980119	0.842876	1.13971	0.798982	0.981183
G84	genus_Peptococcus.id.2037	12	1.01399	0.954333	1.07737	0.65345	0.957204	1.01352	0.95356	1.07725	0.665968	0.939043	0.962866	0.754988	1.22798	0.766653	0.981183
G85	genus_Phascolarctobacterium.id.2168	10	1.02386	0.937092	1.11866	0.601762	0.957204	1.05457	0.955364	1.16408	0.291835	0.939043	1.18146	0.796801	1.75182	0.430748	0.973041
G86	genus_Prevotella7.id.11182	11	1.02979	0.993501	1.0674	0.108772	0.817316	1.04623	0.993705	1.10153	0.0854904	0.742003	1.21543	0.975514	1.51436	0.116028	0.867131
G87	genus_Prevotella9.id.11183	13	1.00281	0.95191	1.05643	0.915915	0.985088	1.01566	0.948899	1.08712	0.654187	0.939043	1.03257	0.875282	1.21812	0.711084	0.981183
G88	genus_RikenellaceaeRC9gutgroup.id.11191	11	1.00847	0.969235	1.0493	0.676885	0.957204	1.00249	0.951297	1.05644	0.925896	0.969675	0.793712	0.637968	0.987476	0.0680232	0.867131
G89	genus_Romboutsia.id.11347	14	1.05134	0.98609	1.1209	0.125649	0.817316	1.08998	1.00523	1.18188	0.0369514	0.742003	1.10509	0.929667	1.31362	0.279313	0.957121
G90	genus_Roseburia.id.2012	13	1.03735	0.961027	1.11975	0.346952	0.957204	1.01636	0.917594	1.12575	0.755763	0.969675	1.01756	0.805492	1.28547	0.88655	0.981183
G91	genus_Ruminiclostridium5.id.11355	11	1.00157	0.891804	1.12485	0.978822	0.985088	1.0246	0.914194	1.14834	0.676109	0.939043	1.54036	1.01794	2.3309	0.0712846	0.867131
G92	genus_Ruminiclostridium6.id.11356	16	0.944326	0.892304	0.999379	0.0475385	0.817316	0.938302	0.872627	1.00892	0.0854023	0.742003	0.87044	0.758016	0.999539	0.0693839	0.867131
G93	genus_Ruminiclostridium9.id.11357	8	0.981263	0.898056	1.07218	0.675651	0.957204	0.984055	0.87874	1.10199	0.780764	0.969675	1.0117	0.6786	1.5083	0.95634	0.985556
G94	genus_RuminococcaceaeNK4A214group.id.11358	14	0.94622	0.88625	1.01025	0.0979628	0.817316	0.967622	0.88697	1.05561	0.458549	0.939043	0.909841	0.716489	1.15537	0.453251	0.98067
G95	genus_RuminococcaceaeUCG002.id.11360	20	1.04578	0.983783	1.11168	0.151106	0.817316	1.05494	0.975847	1.14044	0.178601	0.939043	1.08993	0.912818	1.30142	0.353801	0.957121
G96	genus_RuminococcaceaeUCG003.id.11361	11	1.02891	0.945036	1.12022	0.511247	0.957204	1.01251	0.921239	1.11282	0.796459	0.969675	0.979077	0.744029	1.28838	0.883332	0.981183
G97	genus_RuminococcaceaeUCG004.id.11362	11	1.00265	0.944585	1.06428	0.930769	0.985088	0.95824	0.886988	1.03522	0.279221	0.939043	1.00003	0.710053	1.40842	0.999889	0.999889
G98	genus_RuminococcaceaeUCG005.id.11363	13	0.986359	0.926022	1.05063	0.669749	0.957204	0.985179	0.907277	1.06977	0.722375	0.969675	1.04455	0.872527	1.25049	0.644245	0.981183
G99	genus_RuminococcaceaeUCG009.id.11366	10	1.00147	0.939209	1.06785	0.964281	0.985088	0.992761	0.920446	1.07076	0.850651	0.969675	1.22431	0.976089	1.53566	0.118116	0.867131
G100	genus_RuminococcaceaeUCG010.id.11367	6	1.01729	0.929528	1.11333	0.709643	0.957204	1.0302	0.923849	1.1488	0.59248	0.939043	1.05838	0.772205	1.4506	0.742079	0.981183
G101	genus_RuminococcaceaeUCG011.id.11368	7	0.979197	0.926878	1.03447	0.453036	0.957204	0.979435	0.921896	1.04056	0.501131	0.939043	0.974354	0.723176	1.31277	0.871069	0.981183
G102	genus_RuminococcaceaeUCG013.id.11370	11	0.92316	0.859888	0.991088	0.0273058	0.812347	0.92663	0.842653	1.01898	0.115919	0.862149	0.941871	0.776835	1.14197	0.557383	0.981183
G103	genus_RuminococcaceaeUCG014.id.11371	11	0.963879	0.887592	1.04672	0.381839	0.957204	0.943584	0.860476	1.03472	0.217036	0.939043	0.822001	0.663901	1.01775	0.105634	0.867131
G104	genus_Ruminococcus1.id.11373	10	1.08558	0.989399	1.1911	0.0827729	0.817316	1.08474	0.968268	1.21523	0.160441	0.939043	1.3071	1.02991	1.65891	0.0587798	0.867131
G105	genus_Ruminococcus2.id.11374	14	0.994517	0.935649	1.05709	0.859825	0.968237	1.00064	0.918198	1.09049	0.988332	0.988332	0.932411	0.798389	1.08893	0.394109	0.957121
G106	genus_Ruminococcusgauvreauiigroup.id.11342	12	1.03324	0.958971	1.11327	0.390202	0.957204	1.05879	0.961167	1.16633	0.247068	0.939043	1.14357	0.797363	1.64008	0.482625	0.981183
G107	genus_Ruminococcusgnavusgroup.id.14376	12	0.935306	0.858017	1.01956	0.128554	0.817316	0.977309	0.91212	1.04716	0.514605	0.939043	1.01078	0.666775	1.53226	0.96071	0.985556
G108	genus_Ruminococcustorquesgroup.id.14377	11	0.944045	0.869173	1.02537	0.171997	0.817316	0.985187	0.888826	1.09199	0.776271	0.969675	1.04423	0.827519	1.31769	0.723775	0.981183
G109	genus_Sellimonas.id.14369	10	1.0583	1.01935	1.09875	0.00305955	0.364087	1.05291	1.00237	1.10601	0.039963	0.742003	1.03424	0.827734	1.29227	0.774557	0.981183
G110	genus_Senegalimassilia.id.11160	6	0.968605	0.907667	1.03363	0.335974	0.957204	0.950358	0.875264	1.0319	0.225362	0.939043	0.978824	0.773257	1.23904	0.867407	0.981183
G111	genus_Slackia.id.825	6	0.987812	0.92773	1.05179	0.701702	0.957204	0.998111	0.924304	1.07781	0.961526	0.969675	1.02267	0.718465	1.45567	0.906975	0.981183
G112	genus_Streptococcus.id.1853	16	0.94786	0.891437	1.00785	0.0872403	0.817316	0.953322	0.877158	1.0361	0.260487	0.939043	0.942429	0.732825	1.21198	0.65118	0.981183
G113	genus_Subdoligranulum.id.2070	11	1.06974	0.969656	1.18015	0.178573	0.817316	1.10509	0.997132	1.22474	0.0567494	0.742003	1.15834	0.891022	1.50586	0.300693	0.957121
G114	genus_Sutterella.id.2896	12	1.03978	0.934043	1.15749	0.47588	0.957204	0.991502	0.907835	1.08288	0.849507	0.969675	0.83402	0.481661	1.44415	0.531611	0.981183
G115	genus_Terrisporobacter.id.11348	5	0.999116	0.914992	1.09097	0.984275	0.985088	0.99435	0.905631	1.09176	0.905409	0.969675	1.08328	0.836287	1.40321	0.587377	0.981183
G116	genus_Turicibacter.id.2162	8	0.994944	0.928599	1.06603	0.885536	0.975729	0.962036	0.883984	1.04698	0.36997	0.939043	0.930804	0.698094	1.24109	0.642524	0.981183
G117	genus_Tyzzerella3.id.11335	12	0.970311	0.925187	1.01764	0.214813	0.881475	0.970108	0.917543	1.02569	0.285643	0.939043	0.799628	0.627426	1.01909	0.100869	0.867131
G118	genus_Veillonella.id.2198	8	1.02718	0.962516	1.09619	0.418888	0.957204	1.05868	0.974536	1.15008	0.177167	0.939043	1.0931	0.772653	1.54645	0.632966	0.981183
G119	genus_Victivallis.id.2256	10	0.992142	0.956732	1.02886	0.67051	0.957204	0.9805	0.936004	1.02711	0.405938	0.939043	1.01527	0.801394	1.28622	0.903186	0.981183
O1	order_Actinomycetales.id.420	5	0.987764	0.904055	1.07922	0.785234	0.925625	1.02516	0.934909	1.12413	0.597122	0.86676	1.05772	0.831632	1.34528	0.678488	0.905515
O2	order_Bacillales.id.1674	8	1.01841	0.979291	1.0591	0.361291	0.663981	1.0064	0.955511	1.05999	0.809663	0.86676	1.043	0.881314	1.23434	0.641624	0.905515
O3	order_Bacteroidales.id.913	15	1.07894	0.986036	1.1806	0.0981514	0.582461	1.03895	0.951377	1.13458	0.395045	0.86676	0.91863	0.759068	1.11173	0.399092	0.88687
O4	order_Bifidobacteriales.id.432	17	0.964281	0.902397	1.03041	0.28245	0.663981	0.948514	0.883929	1.01782	0.141801	0.86676	0.957648	0.75626	1.21267	0.724412	0.905515
O5	order_Burkholderiales.id.2874	11	1.03134	0.955532	1.11316	0.42825	0.713751	1.01216	0.913702	1.12124	0.816882	0.86676	1.03984	0.8002	1.35123	0.776703	0.913768
O6	order_Clostridiales.id.1863	14	0.985684	0.913476	1.0636	0.71027	0.925625	1.04539	0.947948	1.15284	0.373924	0.86676	1.17206	0.82326	1.66864	0.39567	0.88687
O7	order_Coriobacteriales.id.810	17	0.99271	0.925326	1.065	0.838334	0.931482	1.01635	0.925184	1.1165	0.735168	0.86676	0.807756	0.619298	1.05356	0.136093	0.88687
O8	order_Desulfovibrionales.id.3156	12	1.00396	0.914229	1.10251	0.933999	0.983157	0.989268	0.899818	1.08761	0.823422	0.86676	0.884388	0.690435	1.13282	0.353662	0.88687
O9	order_Enterobacteriales.id.3468	6	1.08314	0.928987	1.26287	0.307914	0.663981	1.09116	0.948453	1.25535	0.22248	0.86676	2.23489	0.807964	6.18189	0.196257	0.88687
O10	order_Erysipelotrichales.id.2148	13	1.01031	0.937959	1.08824	0.786781	0.925625	1.01782	0.91842	1.12799	0.736155	0.86676	1.0984	0.791188	1.5249	0.586238	0.905515
O11	order_Gastranaerophilales.id.1591	9	1.03803	0.991366	1.0869	0.111715	0.582461	1.0179	0.95553	1.08435	0.582326	0.86676	1.06285	0.932395	1.21155	0.391947	0.88687
O12	order_Lactobacillales.id.1800	14	0.935252	0.87721	0.997134	0.0405792	0.582461	0.953843	0.868591	1.04746	0.322541	0.86676	1.00224	0.850019	1.18172	0.979207	0.979207
O13	order_Methanobacteriales.id.120	9	0.984333	0.938309	1.03261	0.518058	0.797012	1.01121	0.961468	1.06352	0.664915	0.86676	0.936785	0.752636	1.16599	0.577055	0.905515
O14	order_MollicutesRF9.id.11579	14	1.05307	0.976736	1.13536	0.178031	0.593437	1.00033	0.924625	1.08223	0.993436	0.993436	0.993787	0.795957	1.24079	0.957022	0.979207
O15	order_NB1n.id.3953	13	1.03571	0.990916	1.08252	0.119847	0.582461	1.05409	0.995031	1.11665	0.0733457	0.86676	0.959728	0.791005	1.16444	0.684916	0.905515
O16	order_Pasteurellales.id.3688	13	0.975487	0.924467	1.02932	0.36519	0.663981	0.992815	0.932645	1.05687	0.821163	0.86676	0.930733	0.824087	1.05118	0.272129	0.88687
O17	order_Rhodospirillales.id.2667	13	0.945887	0.877602	1.01949	0.145615	0.582461	0.964486	0.896848	1.03722	0.329674	0.86676	1.23829	0.821911	1.86559	0.328689	0.88687
O18	order_Selenomonadales.id.2165	11	0.939213	0.845829	1.04291	0.240507	0.663981	1.03236	0.919648	1.15888	0.589286	0.86676	0.749238	0.542503	1.03476	0.113579	0.88687
O19	order_Verrucomicrobiales.id.4030	11	0.999533	0.940698	1.06205	0.987948	0.987948	1.01795	0.940134	1.10221	0.661006	0.86676	0.986183	0.78904	1.23258	0.905368	0.979207
O20	order_Victivallales.id.2254	8	0.991621	0.948699	1.03648	0.709354	0.925625	0.987593	0.930311	1.0484	0.682141	0.86676	0.953072	0.818852	1.10929	0.557651	0.905515
P1	phylum_Actinobacteria.id.400	17	0.964203	0.901368	1.03142	0.289021	0.86223	0.978353	0.904098	1.05871	0.586842	0.906382	0.958705	0.721919	1.27316	0.774751	0.99421
P2	phylum_Bacteroidetes.id.905	13	1.03504	0.961326	1.1144	0.360901	0.86223	1.03767	0.946315	1.13783	0.431639	0.906382	1.02404	0.861968	1.21659	0.791964	0.99421
P3	phylum_Cyanobacteria.id.1500	8	0.986782	0.923846	1.05401	0.692315	0.86223	0.960317	0.889047	1.0373	0.303398	0.906382	0.919036	0.725311	1.1645	0.510693	0.99421
P4	phylum_Euryarchaeota.id.55	12	0.976409	0.92793	1.02742	0.35816	0.86223	0.990072	0.940234	1.04255	0.704964	0.906382	0.986442	0.778432	1.25004	0.912288	0.99421
P5	phylum_Firmicutes.id.1672	16	0.976407	0.874357	1.09037	0.671627	0.86223	1.06221	0.967044	1.16673	0.207595	0.906382	1.35483	1.03951	1.76579	0.0413128	0.371816
P6	phylum_Lentisphaerae.id.2238	9	0.992299	0.951279	1.03509	0.719657	0.86223	0.993086	0.937175	1.05233	0.814458	0.916265	0.955113	0.819626	1.113	0.574747	0.99421
P7	phylum_Proteobacteria.id.2375	10	0.991022	0.908808	1.08067	0.838277	0.86223	0.942572	0.849274	1.04612	0.266073	0.906382	0.884549	0.685073	1.14211	0.374296	0.99421
P8	phylum_Tenericutes.id.3919	11	1.01963	0.935557	1.11127	0.657885	0.86223	1.00195	0.913674	1.09874	0.967053	0.967053	1.04745	0.793315	1.383	0.751164	0.99421
P9	phylum_Verrucomicrobia.id.3982	12	1.00514	0.948562	1.0651	0.86223	0.86223	1.02498	0.945994	1.11057	0.54645	0.906382	0.999381	0.84887	1.17658	0.99421	0.99421
MR Mendelian randomizaton, NSNP number of single nucleotide polymorphism, OR odds ratio, LCI lower 95% confidence interval, UCI upper 95% confidence interval, FDR false discovery rate
