# Supplementary material for: Mendelian randomization analysis revealed a gut microbiota–mammary axis in breast cancer
Source: Front Microbiol. 2023 Aug 23;14:1193725. doi: 10.3389/fmicb.2023.1193725 (PMC10482102; doi:10.3389/fmicb.2023.1193725)
Supplement: Supplementary file 2 [file Table_2.xlsx]

## Sheet: Sheet1
Supplementary Table 2. Causal influence of gut microbiota on risk of ER+ breast cancer based on UKB
ID	Gut bacteria	NSNP	Inverse variance weighted					Weighted median					MR Egger
			OR	LCI	UCI	p-value	FDR	OR	LCI	UCI	p-value	FDR	OR	LCI	UCI	p-value	FDR
C1	class_Actinobacteria.id.419	19	0.933542	0.873966	0.997179	0.040957	0.463554	0.963678	0.879236	1.05623	0.42909	0.827873	1.13495	0.941177	1.36863	0.202606	0.928832
C2	class_Alphaproteobacteria.id.2379	6	0.974653	0.889098	1.06844	0.583881	0.966658	0.996444	0.886339	1.12023	0.952448	0.952448	1.05928	0.767769	1.46146	0.743516	0.928832
C3	class_Bacilli.id.1673	17	0.947255	0.882981	1.01621	0.130661	0.489978	0.961836	0.870947	1.06221	0.442285	0.827873	1.00902	0.831344	1.22466	0.928832	0.928832
C4	class_Bacteroidia.id.912	15	1.09096	0.987169	1.20567	0.0878565	0.463554	1.0764	0.970424	1.19396	0.163839	0.827873	0.888141	0.72476	1.08835	0.273368	0.928832
C5	class_Betaproteobacteria.id.2867	12	1.00707	0.922976	1.09883	0.87417	0.966658	1.00557	0.893258	1.13199	0.926811	0.952448	0.95502	0.693775	1.31464	0.7835	0.928832
C6	class_Clostridia.id.1859	13	0.989518	0.891167	1.09872	0.843611	0.966658	0.973652	0.860558	1.10161	0.671667	0.862454	1.07567	0.63837	1.81252	0.789169	0.928832
C7	class_Coriobacteriia.id.809	17	0.99193	0.906604	1.08529	0.859859	0.966658	1.0405	0.927503	1.16727	0.498456	0.827873	0.823302	0.578384	1.17193	0.297498	0.928832
C8	class_Deltaproteobacteria.id.3087	13	1.01058	0.912863	1.11875	0.839281	0.966658	0.959625	0.859524	1.07138	0.463414	0.827873	0.944161	0.70516	1.26417	0.706968	0.928832
C9	class_Erysipelotrichia.id.2147	13	1.02345	0.927215	1.12967	0.64546	0.966658	1.07186	0.941743	1.21996	0.29326	0.827873	1.2609	0.819187	1.94078	0.314667	0.928832
C10	class_Gammaproteobacteria.id.3303	6	0.99897	0.888419	1.12328	0.986265	0.986265	0.976357	0.844024	1.12944	0.74746	0.862454	0.966957	0.63519	1.47201	0.883056	0.928832
C11	class_Lentisphaeria.id.2250	8	1.01815	0.965884	1.07324	0.503544	0.966658	1.02053	0.954427	1.09122	0.551915	0.827873	1.0202	0.851835	1.22185	0.835122	0.928832
C12	class_Melainabacteria.id.1589	10	1.01602	0.962634	1.07236	0.563873	0.966658	1.0138	0.944348	1.08836	0.705041	0.862454	1.03286	0.876193	1.21754	0.710115	0.928832
C13	class_Methanobacteria.id.119	9	0.994053	0.933615	1.0584	0.85216	0.966658	1.03739	0.969294	1.11026	0.289311	0.827873	1.04375	0.782334	1.39253	0.779387	0.928832
C14	class_Mollicutes.id.3920	11	1.00741	0.895477	1.13334	0.902214	0.966658	1.04294	0.932731	1.16617	0.460603	0.827873	1.11269	0.764257	1.61999	0.59099	0.928832
C15	class_Negativicutes.id.2164	11	0.908153	0.811673	1.0161	0.0927109	0.463554	0.929078	0.81901	1.05394	0.25286	0.827873	0.951801	0.649089	1.39569	0.805997	0.928832
F1	family_Acidaminococcaceae.id.2166	7	1.01582	0.902146	1.14382	0.795433	0.954963	0.976166	0.855526	1.11382	0.720037	0.974993	0.833992	0.589661	1.17956	0.351802	0.89599
F2	family_Actinomycetaceae.id.421	5	1.0297	0.946813	1.11985	0.49424	0.925879	1.039	0.933297	1.15668	0.484583	0.889547	1.03017	0.821267	1.29221	0.813765	0.930017
F3	family_Alcaligenaceae.id.2875	15	1.03633	0.957725	1.1214	0.375203	0.800432	1.00965	0.901175	1.13119	0.868439	0.974993	1.21686	0.862736	1.71633	0.283572	0.89599
F4	family_Bacteroidaceae.id.917	9	0.977595	0.864989	1.10486	0.716674	0.954963	1.02187	0.884653	1.18038	0.768672	0.974993	0.862515	0.436353	1.70489	0.683296	0.89599
F5	family_BacteroidalesS24.7group.id.11173	9	1.00206	0.932987	1.07625	0.954963	0.954963	1.05211	0.958471	1.15489	0.285474	0.832044	1.1198	0.806495	1.55481	0.520919	0.89599
F6	family_Bifidobacteriaceae.id.433	17	0.96112	0.887692	1.04062	0.32808	0.800432	0.974004	0.894852	1.06016	0.542459	0.889547	0.991463	0.746908	1.31609	0.953474	0.974944
F7	family_Christensenellaceae.id.1866	11	1.01352	0.937173	1.09608	0.736835	0.954963	1.00251	0.904551	1.11107	0.961951	0.974993	0.930264	0.78846	1.09757	0.413854	0.89599
F8	family_Clostridiaceae1.id.1869	10	0.960383	0.881603	1.0462	0.354618	0.800432	0.955529	0.850706	1.07327	0.4429	0.889547	0.946611	0.733743	1.22123	0.684017	0.89599
F9	family_ClostridialesvadinBB60group.id.11286	15	0.994541	0.912729	1.08369	0.90053	0.954963	1.02644	0.939772	1.12111	0.561988	0.889547	0.978836	0.756817	1.26599	0.873039	0.934664
F10	family_Coriobacteriaceae.id.811	17	0.99193	0.906604	1.08529	0.859859	0.954963	1.0405	0.925901	1.16929	0.50484	0.889547	0.823302	0.578384	1.17193	0.297498	0.89599
F11	family_Defluviitaleaceae.id.1924	11	1.04295	0.9719	1.1192	0.242717	0.800432	1.0524	0.962205	1.15105	0.263911	0.832044	0.881334	0.68741	1.12997	0.34514	0.89599
F12	family_Desulfovibrionaceae.id.3169	10	1.00887	0.895176	1.13701	0.884849	0.954963	0.958077	0.849996	1.0799	0.483126	0.889547	0.938869	0.68531	1.28624	0.704772	0.89599
F13	family_Enterobacteriaceae.id.3469	6	1.12607	0.955573	1.327	0.156342	0.800432	1.16296	1.00195	1.34983	0.047069	0.502069	3.16816	1.34791	7.44649	0.0572961	0.89599
F14	family_Erysipelotrichaceae.id.2149	13	1.02345	0.927215	1.12967	0.64546	0.954963	1.07186	0.948554	1.2112	0.265722	0.832044	1.2609	0.819187	1.94078	0.314667	0.89599
F15	family_familyXI.id.1936	8	1.02888	0.980748	1.07937	0.244128	0.800432	1.05226	0.991323	1.11695	0.0941912	0.648149	1.06359	0.76349	1.48164	0.727992	0.89599
F16	family_familyXIII.id.1957	10	1.02924	0.942561	1.12389	0.520807	0.925879	1.04892	0.927356	1.18641	0.44729	0.889547	1.00473	0.75523	1.33666	0.974944	0.974944
F17	family_Lachnospiraceae.id.1987	17	1.05566	0.965806	1.15387	0.232704	0.800432	1.05466	0.951275	1.16927	0.312016	0.832044	1.06483	0.853836	1.32795	0.585414	0.89599
F18	family_Lactobacillaceae.id.1836	11	1.026	0.969585	1.0857	0.373696	0.800432	1.04102	0.965699	1.12221	0.294121	0.832044	0.928755	0.78816	1.09443	0.40044	0.89599
F19	family_Methanobacteriaceae.id.121	9	0.994053	0.933615	1.0584	0.85216	0.954963	1.03739	0.971983	1.10719	0.269291	0.832044	1.04375	0.782334	1.39253	0.779387	0.923718
F20	family_Oxalobacteraceae.id.2966	13	0.993498	0.945395	1.04405	0.796685	0.954963	0.990232	0.926448	1.05841	0.772624	0.974993	0.878577	0.723876	1.06634	0.216894	0.89599
F21	family_Pasteurellaceae.id.3689	13	0.961137	0.904881	1.02089	0.197704	0.800432	0.98159	0.909433	1.05947	0.63336	0.921251	0.908746	0.792993	1.04139	0.196033	0.89599
F22	family_Peptococcaceae.id.2024	10	0.94247	0.863525	1.02863	0.184342	0.800432	1.00286	0.906481	1.10949	0.955821	0.974993	1.16329	0.989185	1.36804	0.10487	0.89599
F23	family_Peptostreptococcaceae.id.2042	14	1.04004	0.94749	1.14163	0.409009	0.818018	1.00613	0.904725	1.11891	0.910168	0.974993	1.13133	0.913555	1.40101	0.280086	0.89599
F24	family_Porphyromonadaceae.id.943	10	1.02258	0.920432	1.13606	0.677518	0.954963	1.05192	0.917638	1.20585	0.467584	0.889547	0.891552	0.584582	1.35972	0.60847	0.89599
F25	family_Prevotellaceae.id.960	15	0.996606	0.900847	1.10254	0.947411	0.954963	1.00741	0.910196	1.115	0.886642	0.974993	0.933948	0.645046	1.35224	0.723248	0.89599
F26	family_Rhodospirillaceae.id.2717	13	0.991884	0.934891	1.05235	0.787236	0.954963	1.00122	0.927831	1.08041	0.974993	0.974993	1.38955	0.948985	2.03463	0.118965	0.89599
F27	family_Rikenellaceae.id.967	21	0.925118	0.847731	1.00957	0.0807568	0.800432	0.89992	0.814299	0.994543	0.0387078	0.502069	0.918562	0.682673	1.23596	0.581368	0.89599
F28	family_Ruminococcaceae.id.2050	9	1.14755	1.04119	1.26477	0.00554682	0.177498	1.17334	1.03016	1.33641	0.0160611	0.502069	1.31947	1.07853	1.61424	0.0308694	0.89599
F29	family_Streptococcaceae.id.1850	15	0.915104	0.848088	0.987415	0.022232	0.355712	0.92079	0.834246	1.01631	0.101273	0.648149	1.02707	0.738647	1.42812	0.876247	0.934664
F30	family_Veillonellaceae.id.2172	19	0.972516	0.917247	1.03112	0.350525	0.800432	0.975398	0.892241	1.06631	0.583765	0.889547	1.02753	0.906575	1.16462	0.67616	0.89599
F31	family_Verrucomicrobiaceae.id.4036	11	0.961542	0.894114	1.03405	0.290405	0.800432	0.942407	0.857372	1.03588	0.218907	0.832044	0.902163	0.690104	1.17939	0.470618	0.89599
F32	family_Victivallaceae.id.2255	9	1.01148	0.943166	1.08473	0.749093	0.954963	1.00199	0.934007	1.07491	0.955841	0.974993	0.875484	0.619228	1.23778	0.476213	0.89599
G1	genus_Actinomyces.id.423	7	0.964999	0.899606	1.03514	0.319642	0.864485	0.971448	0.883566	1.06807	0.549331	0.920709	1.10635	0.919667	1.33093	0.33277	0.872005
G2	genus_Adlercreutzia.id.812	8	0.875499	0.81099	0.945139	0.000661888	0.0393823	0.897128	0.808081	0.995988	0.0418142	0.824433	0.983049	0.708336	1.36431	0.921897	0.997623
G3	genus_Akkermansia.id.4037	11	0.961427	0.894011	1.03393	0.288918	0.855003	0.942255	0.852569	1.04137	0.243795	0.862955	0.900906	0.68941	1.17728	0.46418	0.872005
G4	genus_Alistipes.id.968	14	0.977097	0.899757	1.06108	0.58183	0.952105	0.972618	0.868967	1.08863	0.629165	0.923544	0.676534	0.457725	0.999942	0.0735951	0.781691
G5	genus_Allisonella.id.2174	7	1.01022	0.963876	1.05879	0.671275	0.952105	1.0096	0.949054	1.074	0.762108	0.945312	1.32619	0.984271	1.78687	0.122634	0.872005
G6	genus_Alloprevotella.id.961	6	1.03225	0.979617	1.08771	0.234549	0.845799	1.0521	0.98309	1.12595	0.142299	0.824433	0.741199	0.448963	1.22366	0.306643	0.872005
G7	genus_Anaerofilum.id.2053	9	1.04262	0.981282	1.1078	0.17726	0.845799	1.02562	0.948221	1.10933	0.527497	0.918645	0.871196	0.643904	1.17872	0.401029	0.872005
G8	genus_Anaerostipes.id.1991	13	0.986922	0.889546	1.09496	0.803846	0.957527	0.947823	0.838048	1.07198	0.3935	0.895635	1.21224	0.837931	1.75377	0.32894	0.872005
G9	genus_Anaerotruncus.id.2054	12	1.00113	0.922387	1.08659	0.978476	0.997877	1.00148	0.897392	1.11763	0.978984	0.989255	0.904206	0.702692	1.16351	0.451896	0.872005
G10	genus_Bacteroides.id.918	9	0.977595	0.864989	1.10486	0.716674	0.952105	1.02187	0.895062	1.16665	0.748909	0.945312	0.862515	0.436353	1.70489	0.683296	0.979665
G11	genus_Barnesiella.id.944	13	0.930103	0.858287	1.00793	0.0771606	0.845799	0.922197	0.830621	1.02387	0.129034	0.824433	0.932837	0.701656	1.24019	0.641669	0.954483
G12	genus_Bifidobacterium.id.436	17	0.952444	0.885228	1.02476	0.191925	0.845799	0.970227	0.889988	1.0577	0.492527	0.91644	0.946169	0.763191	1.17302	0.621144	0.947643
G13	genus_Bilophila.id.3170	12	0.987404	0.9114	1.06975	0.756419	0.952105	0.989454	0.895735	1.09298	0.834584	0.954275	0.85877	0.577691	1.27661	0.468977	0.872005
G14	genus_Blautia.id.1992	13	1.06811	0.959175	1.18941	0.229939	0.845799	1.0023	0.887962	1.13135	0.970402	0.989255	1.16239	0.904034	1.49457	0.265445	0.872005
G15	genus_Butyricicoccus.id.2055	8	1.03961	0.955323	1.13133	0.367872	0.951668	1.02421	0.922953	1.13658	0.652407	0.923544	1.01297	0.857896	1.19608	0.884138	0.997623
G16	genus_Butyricimonas.id.945	12	1.05214	0.971119	1.13992	0.213799	0.845799	1.01106	0.917659	1.11397	0.82399	0.954275	1.27163	1.0024	1.61318	0.0759007	0.781691
G17	genus_Butyrivibrio.id.1993	14	1.00012	0.96412	1.03745	0.995091	0.997877	1.01273	0.963337	1.06465	0.62002	0.92228	0.941972	0.785888	1.12905	0.529959	0.895909
G18	genus_CandidatusSoleaferrea.id.11350	9	1.01966	0.945762	1.09933	0.611994	0.952105	0.99392	0.904038	1.09274	0.899654	0.966424	0.95579	0.395247	2.3113	0.922868	0.997623
G19	genus_Catenibacterium.id.2153	5	1.00865	0.913793	1.11335	0.864283	0.981287	0.970449	0.888121	1.06041	0.507204	0.91644	0.803245	0.2943	2.19233	0.697719	0.988435
G20	genus_ChristensenellaceaeR.7group.id.11283	10	1.02172	0.927734	1.12522	0.662536	0.952105	1.05662	0.92949	1.20113	0.399774	0.895635	1.18143	0.893087	1.56287	0.276462	0.872005
G21	genus_Clostridiuminnocuumgroup.id.14397	8	1.03816	0.965897	1.11584	0.308951	0.855003	1.02608	0.954242	1.10333	0.48691	0.91644	1.43052	1.04361	1.96086	0.067701	0.781691
G22	genus_Clostridiumsensustricto1.id.1873	6	1.00241	0.915095	1.09807	0.958646	0.997877	0.970264	0.863891	1.08974	0.610388	0.92228	1.08589	0.897155	1.31432	0.445258	0.872005
G23	genus_Collinsella.id.815	8	1.01022	0.915986	1.11415	0.838691	0.968973	1.00723	0.889501	1.14054	0.909576	0.966424	0.861667	0.598846	1.23983	0.45314	0.872005
G24	genus_Coprobacter.id.949	11	0.994295	0.910359	1.08597	0.898826	0.981287	0.933677	0.865672	1.00702	0.0753068	0.824433	0.99374	0.72169	1.36834	0.970148	0.997623
G25	genus_Coprococcus1.id.11301	12	1.07911	0.997726	1.16714	0.0570265	0.845799	1.09987	0.987945	1.22448	0.0821223	0.824433	1.04174	0.860921	1.26054	0.683073	0.979665
G26	genus_Coprococcus2.id.11302	9	0.979125	0.871158	1.10047	0.723411	0.952105	0.990316	0.87802	1.11697	0.874084	0.954275	0.681578	0.339417	1.36867	0.316898	0.872005
G27	genus_Coprococcus3.id.11303	10	1.07105	0.964399	1.1895	0.199621	0.845799	1.11822	0.988666	1.26475	0.0753108	0.824433	1.24498	0.77532	1.99915	0.39099	0.872005
G28	genus_DefluviitaleaceaeUCG011.id.11287	9	1.04465	0.961123	1.13544	0.304229	0.855003	1.0523	0.956498	1.1577	0.295219	0.895635	0.853304	0.627445	1.16046	0.345547	0.872005
G29	genus_Desulfovibrio.id.3173	11	0.955476	0.892667	1.0227	0.18922	0.845799	0.999609	0.909019	1.09923	0.993562	0.993562	1.08913	0.879282	1.34905	0.454376	0.872005
G30	genus_Dialister.id.2183	11	0.983508	0.906606	1.06693	0.688906	0.952105	0.97662	0.876712	1.08791	0.667435	0.923544	0.997145	0.705223	1.4099	0.987443	0.997623
G31	genus_Dorea.id.1997	11	0.972303	0.868713	1.08825	0.625073	0.952105	1.0214	0.903365	1.15486	0.735374	0.945312	1.12436	0.844552	1.49686	0.442766	0.872005
G32	genus_Eggerthella.id.819	11	0.978921	0.927303	1.03341	0.440815	0.952105	0.94887	0.881487	1.0214	0.162567	0.824433	0.889895	0.683733	1.15822	0.408165	0.872005
G33	genus_Eisenbergiella.id.11304	11	1.00907	0.957622	1.06328	0.735259	0.952105	1.03763	0.967197	1.11319	0.303019	0.895635	0.723392	0.448009	1.16805	0.217956	0.872005
G34	genus_Enterorhabdus.id.820	5	0.973546	0.892251	1.06225	0.546764	0.952105	0.980857	0.873593	1.10129	0.743579	0.945312	0.955882	0.655179	1.3946	0.829954	0.997623
G35	genus_Erysipelatoclostridium.id.11381	15	1.04021	0.964615	1.12173	0.305783	0.855003	1.03663	0.948329	1.13315	0.428356	0.91644	0.956845	0.706597	1.29572	0.779993	0.997623
G36	genus_ErysipelotrichaceaeUCG003.id.11384	16	1.0145	0.950085	1.08329	0.667066	0.952105	1.01543	0.929412	1.1094	0.734633	0.945312	1.07664	0.902978	1.28371	0.424394	0.872005
G37	genus_Escherichia.Shigella.id.3504	10	1.01243	0.934846	1.09646	0.761306	0.952105	1.03107	0.926911	1.14693	0.57335	0.92228	1.04677	0.822645	1.33197	0.719651	0.988837
G38	genus_Eubacteriumbrachygroup.id.11296	9	1.02994	0.929021	1.14182	0.575018	0.952105	0.950281	0.880583	1.02549	0.189446	0.824433	0.706837	0.465287	1.07379	0.147913	0.872005
G39	genus_Eubacteriumcoprostanoligenesgroup.id.11375	13	1.00754	0.918993	1.10461	0.872881	0.981287	1.04375	0.927505	1.17457	0.47721	0.91644	0.861972	0.593804	1.25125	0.451183	0.872005
G40	genus_Eubacteriumeligensgroup.id.14372	7	1.02395	0.920425	1.13911	0.663441	0.952105	1.00726	0.867246	1.16988	0.924523	0.973613	1.22844	0.795175	1.89776	0.396395	0.872005
G41	genus_Eubacteriumfissicatenagroup.id.14373	9	1.03889	0.989458	1.09078	0.125055	0.845799	1.04158	0.974653	1.1131	0.229255	0.852542	1.1894	0.915212	1.54573	0.235637	0.872005
G42	genus_Eubacteriumhalliigroup.id.11338	15	0.93368	0.849802	1.02584	0.153041	0.845799	0.910035	0.819676	1.01035	0.0772401	0.824433	0.872499	0.705849	1.07849	0.229387	0.872005
G43	genus_Eubacteriumnodatumgroup.id.11297	11	0.992332	0.937784	1.05005	0.78959	0.957527	0.964753	0.914786	1.01745	0.186015	0.824433	1.01693	0.781586	1.32315	0.90324	0.997623
G44	genus_Eubacteriumoxidoreducensgroup.id.11339	4	1.02035	0.934608	1.11395	0.652843	0.952105	1.03227	0.937929	1.13611	0.515979	0.91644	0.814408	0.611385	1.08485	0.295636	0.872005
G45	genus_Eubacteriumrectalegroup.id.14374	9	0.963519	0.871839	1.06484	0.466307	0.952105	1.01586	0.886917	1.16355	0.820244	0.954275	0.988761	0.687803	1.42141	0.953036	0.997623
G46	genus_Eubacteriumruminantiumgroup.id.11340	16	0.989093	0.940586	1.0401	0.669036	0.952105	0.9849	0.918932	1.0556	0.667077	0.923544	1.00917	0.83452	1.22036	0.926355	0.997623
G47	genus_Eubacteriumventriosumgroup.id.11341	14	1.06885	0.975527	1.17111	0.153159	0.845799	1.11634	1.00338	1.24202	0.0431745	0.824433	1.38048	0.9154	2.08184	0.149921	0.872005
G48	genus_Eubacteriumxylanophilumgroup.id.14375	9	1.0057	0.874814	1.15616	0.936339	0.997877	0.929268	0.810922	1.06489	0.291211	0.895635	1.0504	0.654581	1.68556	0.844327	0.997623
G49	genus_Faecalibacterium.id.2057	10	1.01202	0.934756	1.09567	0.768085	0.952105	1.02885	0.92037	1.15012	0.61685	0.92228	1.17831	1.01232	1.37152	0.0670244	0.781691
G50	genus_FamilyXIIIAD3011group.id.11293	12	0.964888	0.883597	1.05366	0.426029	0.952105	0.986436	0.877914	1.10837	0.818355	0.954275	0.795683	0.511691	1.23729	0.334173	0.872005
G51	genus_FamilyXIIIUCG001.id.11294	8	1.01628	0.92803	1.11293	0.727471	0.952105	0.989197	0.876658	1.11618	0.860089	0.954275	1.12169	0.864923	1.45468	0.419844	0.872005
G52	genus_Flavonifractor.id.2059	5	0.985691	0.866534	1.12123	0.826456	0.968973	0.98811	0.861448	1.1334	0.864308	0.954275	1.45133	0.916901	2.29727	0.210116	0.872005
G53	genus_Fusicatenibacter.id.11305	18	1.01233	0.942765	1.08702	0.735871	0.952105	1.0411	0.946668	1.14494	0.406423	0.895635	1.12887	0.861685	1.47891	0.392046	0.872005
G54	genus_Gordonibacter.id.821	10	0.999131	0.930601	1.07271	0.980868	0.997877	0.961505	0.899735	1.02752	0.246559	0.862955	1.10968	0.825167	1.49229	0.510568	0.894342
G55	genus_Haemophilus.id.3698	8	0.976289	0.909183	1.04835	0.508956	0.952105	0.964949	0.87693	1.0618	0.464685	0.91644	0.884139	0.761514	1.02651	0.15711	0.872005
G56	genus_Holdemanella.id.11393	11	1.05754	0.996086	1.12278	0.0670093	0.845799	1.06299	0.979277	1.15386	0.144394	0.824433	1.19281	1.01455	1.40239	0.0615237	0.781691
G57	genus_Holdemania.id.2157	15	0.981069	0.927055	1.03823	0.508293	0.952105	0.964889	0.895944	1.03914	0.344673	0.895635	1.0084	0.848839	1.19795	0.925648	0.997623
G58	genus_Howardella.id.2000	10	1.01529	0.969597	1.06313	0.518371	0.952105	1.03112	0.970634	1.09537	0.320427	0.895635	0.94186	0.77019	1.15179	0.575664	0.92573
G59	genus_Hungatella.id.11306	5	1.00284	0.891281	1.12836	0.962427	0.997877	0.991256	0.89079	1.10305	0.872026	0.954275	0.812022	0.401041	1.64417	0.603483	0.944927
G60	genus_Intestinibacter.id.11345	14	1.01094	0.946322	1.07997	0.746772	0.952105	1.06401	0.971547	1.16526	0.181015	0.824433	1.01429	0.81247	1.26624	0.902326	0.997623
G61	genus_Intestinimonas.id.2062	17	0.98323	0.916378	1.05496	0.637827	0.952105	1.00161	0.920294	1.09011	0.970292	0.989255	0.965445	0.8053	1.15744	0.70926	0.988837
G62	genus_Lachnoclostridium.id.11308	12	0.982921	0.883989	1.09292	0.750271	0.952105	0.960413	0.845967	1.09034	0.532659	0.918645	1.03344	0.678179	1.57479	0.881415	0.997623
G63	genus_Lachnospira.id.2004	5	0.997429	0.860213	1.15653	0.972806	0.997877	0.938177	0.792172	1.11109	0.459651	0.91644	1.93661	0.932848	4.02045	0.174256	0.872005
G64	genus_LachnospiraceaeFCS020group.id.11314	13	0.983942	0.917268	1.05546	0.65113	0.952105	0.975574	0.885229	1.07514	0.617944	0.92228	0.789085	0.659186	0.944583	0.0255332	0.781691
G65	genus_LachnospiraceaeNC2004group.id.11316	9	0.973059	0.894723	1.05825	0.523613	0.952105	0.98565	0.897411	1.08257	0.762604	0.945312	0.996011	0.682085	1.45442	0.984071	0.997623
G66	genus_LachnospiraceaeND3007group.id.11317	3	1.13348	0.917504	1.4003	0.245353	0.855003	1.19341	0.932626	1.52712	0.15986	0.824433	0.0867456	0.00398131	1.89003	0.363814	0.872005
G67	genus_LachnospiraceaeNK4A136group.id.11319	15	1.04129	0.974925	1.11216	0.228529	0.845799	1.04205	0.948866	1.14438	0.388813	0.895635	1.00904	0.880925	1.15578	0.898681	0.997623
G68	genus_LachnospiraceaeUCG001.id.11321	11	1.05488	0.98591	1.12868	0.121457	0.845799	1.06195	0.969868	1.16278	0.193984	0.824433	1.1198	0.837473	1.49729	0.464786	0.872005
G69	genus_LachnospiraceaeUCG004.id.11324	13	1.03994	0.912782	1.18482	0.556128	0.952105	0.945912	0.842019	1.06262	0.34889	0.895635	1.60904	0.945921	2.73704	0.107054	0.872005
G70	genus_LachnospiraceaeUCG008.id.11328	10	0.982837	0.923652	1.04581	0.584827	0.952105	0.963479	0.889193	1.04397	0.363448	0.895635	1.22265	0.79004	1.89213	0.393288	0.872005
G71	genus_LachnospiraceaeUCG010.id.11330	10	0.96368	0.892279	1.04079	0.34622	0.915559	0.963297	0.87156	1.06469	0.463951	0.91644	1.00244	0.81999	1.22548	0.981622	0.997623
G72	genus_Lactobacillus.id.1837	10	1.0322	0.972175	1.09593	0.299815	0.855003	1.05235	0.974779	1.1361	0.191499	0.824433	0.93822	0.779674	1.12901	0.518568	0.894342
G73	genus_Lactococcus.id.1851	8	1.03268	0.979424	1.08883	0.233908	0.845799	1.0308	0.962429	1.10402	0.386335	0.895635	1.15118	0.919042	1.44194	0.26639	0.872005
G74	genus_Marvinbryantia.id.2005	10	0.917227	0.846663	0.993672	0.034394	0.845799	0.923405	0.832242	1.02455	0.13294	0.824433	0.897616	0.656772	1.22678	0.517103	0.894342
G75	genus_Methanobrevibacter.id.123	6	1.02423	0.954044	1.09959	0.508545	0.952105	1.05884	0.985539	1.13759	0.118281	0.824433	0.922794	0.702578	1.21203	0.594485	0.943249
G76	genus_Odoribacter.id.952	6	0.960273	0.844226	1.09227	0.537307	0.952105	1.04122	0.891426	1.21618	0.610277	0.92228	1.13945	0.654013	1.98519	0.668832	0.979665
G77	genus_Olsenella.id.822	11	0.953269	0.883608	1.02842	0.216405	0.845799	0.961271	0.895429	1.03195	0.275219	0.895635	0.64537	0.547694	0.760466	0.000541654	0.0644568
G78	genus_Oscillibacter.id.2063	14	0.949228	0.880179	1.02369	0.176286	0.845799	0.982933	0.901373	1.07187	0.696894	0.942391	0.946424	0.703	1.27414	0.722931	0.988837
G79	genus_Oscillospira.id.2064	7	1.00014	0.904947	1.10534	0.997877	0.997877	0.948131	0.8368	1.07427	0.403284	0.895635	0.645689	0.4375	0.952946	0.078826	0.781691
G80	genus_Oxalobacter.id.2978	10	0.979342	0.932361	1.02869	0.405267	0.952105	0.982631	0.919723	1.04984	0.603711	0.92228	0.789652	0.63032	0.989259	0.0740559	0.781691
G81	genus_Parabacteroides.id.954	5	0.872413	0.774807	0.982316	0.0241495	0.845799	0.868245	0.745693	1.01094	0.0687777	0.824433	1.00164	0.712776	1.40757	0.993068	0.997623
G82	genus_Paraprevotella.id.962	10	0.937829	0.869951	1.011	0.0940303	0.845799	0.905731	0.83203	0.985962	0.022226	0.824433	0.797193	0.627045	1.01351	0.101408	0.872005
G83	genus_Parasutterella.id.2892	13	1.0131	0.94396	1.08731	0.718142	0.952105	1.02029	0.935449	1.11283	0.650175	0.923544	1.03598	0.839813	1.27797	0.747565	0.997623
G84	genus_Peptococcus.id.2037	12	0.993857	0.937291	1.05384	0.836718	0.968973	0.979646	0.910947	1.05353	0.579329	0.92228	0.971744	0.766751	1.23154	0.817358	0.997623
G85	genus_Phascolarctobacterium.id.2168	10	1.0292	0.932136	1.13638	0.56899	0.952105	1.05431	0.93498	1.18887	0.388149	0.895635	1.18071	0.75663	1.84248	0.485253	0.888386
G86	genus_Prevotella7.id.11182	11	1.0351	0.991796	1.0803	0.113602	0.845799	1.05232	0.9915	1.11686	0.0931623	0.824433	1.33509	1.02803	1.73388	0.058372	0.781691
G87	genus_Prevotella9.id.11183	13	0.995675	0.935679	1.05952	0.891263	0.981287	0.971326	0.895676	1.05337	0.481902	0.91644	0.990607	0.813484	1.20629	0.926875	0.997623
G88	genus_RikenellaceaeRC9gutgroup.id.11191	11	0.994191	0.953842	1.03625	0.782868	0.957527	0.991377	0.941692	1.04368	0.74131	0.945312	0.860117	0.663486	1.11502	0.284559	0.872005
G89	genus_Romboutsia.id.11347	14	1.0501	0.963881	1.14403	0.263401	0.855003	1.08772	0.985282	1.20081	0.0956752	0.824433	1.14695	0.913124	1.44066	0.261366	0.872005
G90	genus_Roseburia.id.2012	13	1.02845	0.921043	1.14838	0.61813	0.952105	1.01597	0.900492	1.14625	0.796906	0.954275	1.0295	0.734248	1.44347	0.869185	0.997623
G91	genus_Ruminiclostridium5.id.11355	11	0.977111	0.846757	1.12753	0.751271	0.952105	0.968688	0.843628	1.11229	0.651927	0.923544	1.59154	0.936896	2.70361	0.119753	0.872005
G92	genus_Ruminiclostridium6.id.11356	16	0.957769	0.896487	1.02324	0.200895	0.845799	0.9416	0.864155	1.02599	0.169394	0.824433	0.918506	0.776081	1.08707	0.339517	0.872005
G93	genus_Ruminiclostridium9.id.11357	8	1.01342	0.911827	1.12633	0.804645	0.957527	0.984231	0.862368	1.12331	0.813671	0.954275	1.03573	0.643324	1.6675	0.889834	0.997623
G94	genus_RuminococcaceaeNK4A214group.id.11358	14	0.939435	0.86888	1.01572	0.116779	0.845799	0.954134	0.861623	1.05658	0.366887	0.895635	0.742277	0.558256	0.986957	0.0628365	0.781691
G95	genus_RuminococcaceaeUCG002.id.11360	20	1.03857	0.968594	1.11359	0.28763	0.855003	1.03159	0.94117	1.1307	0.506357	0.91644	1.09593	0.895463	1.34127	0.385865	0.872005
G96	genus_RuminococcaceaeUCG003.id.11361	11	1.04295	0.948487	1.14682	0.385304	0.952105	1.04285	0.929686	1.16978	0.47406	0.91644	1.0187	0.748626	1.38622	0.908732	0.997623
G97	genus_RuminococcaceaeUCG004.id.11362	11	1.00556	0.923349	1.09509	0.898626	0.981287	0.986313	0.898605	1.08258	0.771784	0.946828	1.01096	0.619314	1.65029	0.966167	0.997623
G98	genus_RuminococcaceaeUCG005.id.11363	13	0.97565	0.904876	1.05196	0.521121	0.952105	0.981733	0.890159	1.08273	0.712113	0.945312	1.05434	0.85066	1.30679	0.638447	0.954483
G99	genus_RuminococcaceaeUCG009.id.11366	10	0.999445	0.929521	1.07463	0.98803	0.997877	0.995079	0.914441	1.08283	0.908912	0.966424	1.17876	0.892322	1.55714	0.280306	0.872005
G100	genus_RuminococcaceaeUCG010.id.11367	6	1.02348	0.918714	1.14018	0.673629	0.952105	1.04082	0.914259	1.18489	0.545306	0.920709	1.03054	0.706212	1.50381	0.883582	0.997623
G101	genus_RuminococcaceaeUCG011.id.11368	7	0.979322	0.919305	1.04326	0.517251	0.952105	0.999122	0.929685	1.07375	0.980941	0.989255	0.892741	0.639513	1.24624	0.534534	0.895909
G102	genus_RuminococcaceaeUCG013.id.11370	11	0.916342	0.838383	1.00155	0.0541208	0.845799	0.936762	0.830676	1.0564	0.28673	0.895635	0.923584	0.716085	1.19121	0.555492	0.905529
G103	genus_RuminococcaceaeUCG014.id.11371	11	0.971426	0.88507	1.06621	0.541636	0.952105	0.932476	0.83253	1.04442	0.226809	0.852542	0.835468	0.650562	1.07293	0.192587	0.872005
G104	genus_Ruminococcus1.id.11373	10	1.07721	0.973537	1.19192	0.149714	0.845799	1.06387	0.936082	1.2091	0.342982	0.895635	1.39668	1.08044	1.80547	0.0341375	0.781691
G105	genus_Ruminococcus2.id.11374	14	0.981321	0.888871	1.08339	0.708778	0.952105	0.92433	0.829209	1.03036	0.155555	0.824433	0.933837	0.721678	1.20837	0.61212	0.946004
G106	genus_Ruminococcusgauvreauiigroup.id.11342	12	1.08477	0.995973	1.18149	0.0618456	0.845799	1.05714	0.944343	1.18341	0.334432	0.895635	1.27349	0.848255	1.91191	0.270606	0.872005
G107	genus_Ruminococcusgnavusgroup.id.14376	12	0.925753	0.849038	1.0094	0.0804644	0.845799	0.974805	0.90277	1.05259	0.51473	0.91644	1.02441	0.675799	1.55285	0.911777	0.997623
G108	genus_Ruminococcustorquesgroup.id.14377	11	0.952343	0.873515	1.03828	0.26798	0.855003	0.996331	0.884782	1.12194	0.951621	0.989255	0.996688	0.776139	1.27991	0.979828	0.997623
G109	genus_Sellimonas.id.14369	10	1.0895	1.04185	1.13932	0.000171845	0.0204496	1.08131	1.01879	1.14768	0.0100962	0.824433	0.972928	0.754804	1.25408	0.837478	0.997623
G110	genus_Senegalimassilia.id.11160	6	0.944178	0.873572	1.02049	0.147479	0.845799	0.937207	0.853034	1.02969	0.176791	0.824433	0.999543	0.753522	1.32589	0.997623	0.997623
G111	genus_Slackia.id.825	6	0.993399	0.912362	1.08163	0.87876	0.981287	1.02096	0.924595	1.12737	0.681715	0.932461	1.18544	0.717276	1.95918	0.543208	0.897802
G112	genus_Streptococcus.id.1853	16	0.938803	0.872476	1.01017	0.0911693	0.845799	0.941293	0.855026	1.03626	0.217337	0.852542	0.972449	0.720359	1.31276	0.857816	0.997623
G113	genus_Subdoligranulum.id.2070	11	1.08341	0.980653	1.19694	0.115086	0.845799	1.09761	0.974288	1.23654	0.125615	0.824433	1.09922	0.837629	1.4425	0.512273	0.894342
G114	genus_Sutterella.id.2896	12	1.02858	0.904507	1.16966	0.667473	0.952105	0.989147	0.892336	1.09646	0.8355	0.954275	0.719485	0.376842	1.37368	0.34192	0.872005
G115	genus_Terrisporobacter.id.11348	5	0.987929	0.91187	1.07033	0.766374	0.952105	1.01006	0.914111	1.11608	0.844198	0.954275	1.13915	0.915292	1.41775	0.327507	0.872005
G116	genus_Turicibacter.id.2162	8	1.00261	0.904995	1.11074	0.960284	0.997877	1.02628	0.928532	1.13432	0.611469	0.92228	0.974223	0.631976	1.50181	0.909714	0.997623
G117	genus_Tyzzerella3.id.11335	12	0.970378	0.919716	1.02383	0.271709	0.855003	0.965978	0.903944	1.03227	0.306714	0.895635	0.8091	0.60887	1.07518	0.174896	0.872005
G118	genus_Veillonella.id.2198	8	1.02866	0.952231	1.11123	0.473123	0.952105	1.06501	0.962162	1.17885	0.224155	0.852542	1.22805	0.838256	1.79909	0.332294	0.872005
G119	genus_Victivallis.id.2256	10	0.989835	0.94599	1.03571	0.658494	0.952105	0.952411	0.898337	1.00974	0.102053	0.824433	1.23736	0.932203	1.64242	0.178684	0.872005
O1	order_Actinomycetales.id.420	5	1.02956	0.946586	1.11981	0.496777	0.720648	1.03834	0.930879	1.15821	0.49966	0.829549	1.02911	0.820033	1.2915	0.820385	0.982497
O2	order_Bacillales.id.1674	8	1.0515	1.00246	1.10294	0.0393277	0.463554	1.05453	0.98977	1.12352	0.100595	0.740979	1.11973	0.903183	1.38821	0.342146	0.977561
O3	order_Bacteroidales.id.913	15	1.09096	0.987169	1.20567	0.0878565	0.463554	1.0764	0.964071	1.20182	0.190434	0.740979	0.888141	0.72476	1.08835	0.273368	0.977561
O4	order_Bifidobacteriales.id.432	17	0.96112	0.887692	1.04062	0.32808	0.720648	0.974004	0.889911	1.06604	0.567492	0.829549	0.991463	0.746908	1.31609	0.953474	0.992714
O5	order_Burkholderiales.id.2874	11	1.02891	0.939171	1.12722	0.540486	0.720648	1.01021	0.893149	1.14262	0.871559	0.952166	0.965228	0.705523	1.32053	0.829783	0.982497
O6	order_Clostridiales.id.1863	14	1.00375	0.91642	1.0994	0.935745	0.935745	0.983627	0.87426	1.10668	0.783692	0.952166	1.08542	0.701248	1.68004	0.719477	0.982497
O7	order_Coriobacteriales.id.810	17	0.99193	0.906604	1.08529	0.859859	0.905114	1.0405	0.934907	1.15803	0.467094	0.829549	0.823302	0.578384	1.17193	0.297498	0.977561
O8	order_Desulfovibrionales.id.3156	12	1.02474	0.92295	1.13776	0.647023	0.761203	0.993224	0.888754	1.10997	0.904558	0.952166	0.932719	0.701077	1.2409	0.642796	0.982497
O9	order_Enterobacteriales.id.3468	6	1.12607	0.955573	1.327	0.156342	0.625367	1.16296	0.99637	1.3574	0.0556336	0.740979	3.16816	1.34791	7.44649	0.0572961	0.977561
O10	order_Erysipelotrichales.id.2148	13	1.02345	0.927215	1.12967	0.64546	0.761203	1.07186	0.943497	1.2177	0.286273	0.740979	1.2609	0.819187	1.94078	0.314667	0.977561
O11	order_Gastranaerophilales.id.1591	9	1.02347	0.968643	1.08139	0.408926	0.720648	1.00065	0.925026	1.08246	0.987061	0.987061	1.02241	0.873873	1.19619	0.79002	0.982497
O12	order_Lactobacillales.id.1800	14	0.933142	0.864441	1.0073	0.0761427	0.463554	0.971077	0.870312	1.08351	0.599519	0.829549	0.993345	0.815686	1.2097	0.948141	0.992714
O13	order_Methanobacteriales.id.120	9	0.994053	0.933615	1.0584	0.85216	0.905114	1.03739	0.968323	1.11137	0.296391	0.740979	1.04375	0.782334	1.39253	0.779387	0.982497
O14	order_MollicutesRF9.id.11579	14	1.03047	0.943037	1.12602	0.506974	0.720648	1.01032	0.920518	1.10889	0.828783	0.952166	1.07339	0.824483	1.39743	0.608379	0.982497
O15	order_NB1n.id.3953	13	1.02354	0.971551	1.07832	0.381634	0.720648	1.03847	0.972779	1.1086	0.257543	0.740979	0.998884	0.790238	1.26262	0.992714	0.992714
O16	order_Pasteurellales.id.3688	13	0.961137	0.904881	1.02089	0.197704	0.659012	0.98159	0.91166	1.05688	0.622162	0.829549	0.908746	0.792993	1.04139	0.196033	0.977561
O17	order_Rhodospirillales.id.2667	13	0.964097	0.892192	1.0418	0.355179	0.720648	0.977273	0.900005	1.06117	0.584344	0.829549	1.34111	0.890173	2.02047	0.188027	0.977561
O18	order_Selenomonadales.id.2165	11	0.908153	0.811673	1.0161	0.0927109	0.463554	0.929078	0.812783	1.06201	0.280958	0.740979	0.951801	0.649089	1.39569	0.805997	0.982497
O19	order_Verrucomicrobiales.id.4030	11	0.961574	0.894153	1.03408	0.29076	0.720648	0.942417	0.857298	1.03599	0.219451	0.740979	0.90256	0.690469	1.1798	0.472318	0.982497
O20	order_Victivallales.id.2254	8	1.01815	0.965884	1.07324	0.503544	0.720648	1.02053	0.95548	1.09002	0.545278	0.829549	1.0202	0.851835	1.22185	0.835122	0.982497
P1	phylum_Actinobacteria.id.400	17	0.969224	0.895163	1.04941	0.440839	0.916334	0.980944	0.891048	1.07991	0.694802	0.695261	1.11533	0.804526	1.54621	0.522426	0.886484
P2	phylum_Bacteroidetes.id.905	13	1.02916	0.943594	1.12249	0.516307	0.916334	1.074	0.959956	1.2016	0.212592	0.695261	1.02832	0.839375	1.25979	0.792473	0.891532
P3	phylum_Cyanobacteria.id.1500	8	0.992818	0.919142	1.0724	0.854628	0.916334	0.980176	0.892213	1.07681	0.67639	0.695261	0.849877	0.658962	1.0961	0.256791	0.886484
P4	phylum_Euryarchaeota.id.55	12	0.979933	0.926348	1.03662	0.479859	0.916334	1.02547	0.964864	1.08988	0.418408	0.695261	1.09417	0.850818	1.40713	0.499161	0.886484
P5	phylum_Firmicutes.id.1672	16	0.957988	0.843476	1.08805	0.508731	0.916334	0.947361	0.838319	1.07059	0.386079	0.695261	1.45493	1.08835	1.94499	0.0239559	0.215603
P6	phylum_Lentisphaerae.id.2238	9	1.00944	0.959965	1.06147	0.713925	0.916334	1.01302	0.949517	1.08078	0.695261	0.695261	1.00987	0.842022	1.21117	0.918658	0.918658
P7	phylum_Proteobacteria.id.2375	10	0.994479	0.896893	1.10268	0.916334	0.916334	0.967911	0.848816	1.10372	0.626345	0.695261	0.893722	0.655502	1.21852	0.497626	0.886484
P8	phylum_Tenericutes.id.3919	11	1.00741	0.895477	1.13334	0.902214	0.916334	1.04294	0.933338	1.16541	0.457978	0.695261	1.11269	0.764257	1.61999	0.59099	0.886484
P9	phylum_Verrucomicrobia.id.3982	12	0.988023	0.921814	1.05899	0.733486	0.916334	0.958248	0.868995	1.05667	0.392556	0.695261	0.968116	0.791849	1.18362	0.758495	0.891532
MR Mendelian randomizaton, NSNP number of single nucleotide polymorphism, OR odds ratio, LCI lower 95% confidence interval, UCI upper 95% confidence interval, FDR false discovery rate
