# Supplementary material for: Mendelian randomization analysis revealed a gut microbiota–mammary axis in breast cancer
Source: Front Microbiol. 2023 Aug 23;14:1193725. doi: 10.3389/fmicb.2023.1193725 (PMC10482102; doi:10.3389/fmicb.2023.1193725)
Supplement: Supplementary file 3 [file Table_3.xlsx]

## Sheet: Sheet1
Supplementary Table 3. Causal influence of gut microbiota on risk of ER- breast cancer based on UKB
ID	Gut bacteria	NSNP	Inverse variance weighted					Weighted median					MR Egger
			OR	LCI	UCI	p-value	FDR	OR	LCI	UCI	p-value	FDR	OR	LCI	UCI	p-value	FDR
C1	class_Actinobacteria.id.419	19	1.01308	0.913817	1.12312	0.804929	0.851782	1.03512	0.909212	1.17847	0.6019	0.980879	1.01197	0.728211	1.4063	0.944324	0.944324
C2	class_Alphaproteobacteria.id.2379	6	0.902078	0.771674	1.05452	0.195788	0.851782	0.851969	0.703776	1.03137	0.100338	0.488692	0.576743	0.352602	0.943366	0.0934592	0.700944
C3	class_Bacilli.id.1673	17	0.97349	0.841671	1.12595	0.717402	0.851782	0.992202	0.847821	1.16117	0.922276	0.980879	0.848935	0.567272	1.27045	0.438322	0.837365
C4	class_Bacteroidia.id.912	15	1.1164	0.987035	1.26271	0.0797196	0.851782	1.13624	0.962951	1.34072	0.130318	0.488692	1.20316	0.899431	1.60946	0.234765	0.747889
C5	class_Betaproteobacteria.id.2867	12	1.03017	0.902361	1.17608	0.660073	0.851782	0.997924	0.841991	1.18274	0.980879	0.980879	0.915781	0.563486	1.48833	0.729907	0.842201
C6	class_Clostridia.id.1859	13	0.929956	0.809162	1.06878	0.306333	0.851782	0.971545	0.807604	1.16877	0.759496	0.980879	0.818271	0.40857	1.63881	0.58276	0.842201
C7	class_Coriobacteriia.id.809	17	1.01797	0.905089	1.14493	0.766427	0.851782	1.08437	0.916324	1.28323	0.345778	0.864445	0.892568	0.558979	1.42524	0.640941	0.842201
C8	class_Deltaproteobacteria.id.3087	13	0.934847	0.831238	1.05137	0.260954	0.851782	0.867577	0.739178	1.01828	0.0821554	0.488692	0.690158	0.500814	0.951087	0.0445796	0.668695
C9	class_Erysipelotrichia.id.2147	13	0.955308	0.819057	1.11422	0.560325	0.851782	0.930232	0.774005	1.11799	0.440723	0.869023	0.757133	0.379442	1.51077	0.446595	0.837365
C10	class_Gammaproteobacteria.id.3303	6	1.0331	0.766697	1.39207	0.830528	0.851782	0.969659	0.752961	1.24872	0.811292	0.980879	0.782242	0.246386	2.48351	0.698312	0.842201
C11	class_Lentisphaeria.id.2250	8	1.02667	0.947263	1.11273	0.52165	0.851782	1.00225	0.905472	1.10936	0.965464	0.980879	0.920124	0.697182	1.21436	0.577942	0.842201
C12	class_Melainabacteria.id.1589	10	1.05188	0.936918	1.18094	0.391704	0.851782	1.04559	0.928106	1.17795	0.463479	0.869023	0.979291	0.692582	1.38469	0.908664	0.944324
C13	class_Methanobacteria.id.119	9	0.951639	0.879463	1.02974	0.218021	0.851782	0.937468	0.849334	1.03475	0.199873	0.599619	0.777134	0.556947	1.08437	0.181524	0.747889
C14	class_Mollicutes.id.3920	11	1.01019	0.908252	1.12357	0.851782	0.851782	1.01283	0.884919	1.15923	0.853158	0.980879	0.848264	0.609742	1.18009	0.354123	0.837365
C15	class_Negativicutes.id.2164	11	1.08239	0.825958	1.41845	0.566013	0.851782	1.2287	0.990036	1.52491	0.061606	0.488692	0.594807	0.260209	1.35966	0.249296	0.747889
F1	family_Acidaminococcaceae.id.2166	7	1.10666	0.930754	1.31582	0.251174	0.851382	0.993529	0.811703	1.21608	0.949803	0.995522	0.776084	0.486496	1.23805	0.336053	0.864621
F2	family_Actinomycetaceae.id.421	5	1.04962	0.911617	1.20852	0.500695	0.851382	1.03577	0.876419	1.2241	0.68008	0.978948	1.27623	0.918887	1.77253	0.241596	0.864621
F3	family_Alcaligenaceae.id.2875	15	1.00784	0.894239	1.13587	0.898162	0.927135	0.984817	0.834247	1.16256	0.856579	0.978948	0.851232	0.505016	1.4348	0.555804	0.902694
F4	family_Bacteroidaceae.id.917	9	0.913822	0.784073	1.06504	0.248726	0.851382	0.949168	0.773425	1.16484	0.617506	0.978948	1.03893	0.464448	2.32399	0.928531	0.98695
F5	family_BacteroidalesS24.7group.id.11173	9	0.955484	0.86189	1.05924	0.386609	0.851382	0.953982	0.829107	1.09767	0.510437	0.960823	0.739359	0.475856	1.14877	0.221149	0.864621
F6	family_Bifidobacteriaceae.id.433	17	1.07058	0.963234	1.18989	0.205823	0.851382	1.05414	0.930158	1.19465	0.408862	0.931795	1.20293	0.829008	1.7455	0.346121	0.864621
F7	family_Christensenellaceae.id.1866	11	0.964675	0.840267	1.1075	0.609677	0.851382	0.902448	0.757195	1.07557	0.25163	0.931795	0.979559	0.720906	1.33101	0.897865	0.98695
F8	family_Clostridiaceae1.id.1869	10	0.888141	0.779736	1.01162	0.0740857	0.851382	0.933197	0.783943	1.11087	0.436836	0.931795	0.610298	0.416984	0.893233	0.0346572	0.70141
F9	family_ClostridialesvadinBB60group.id.11286	15	1.00318	0.890753	1.12979	0.958268	0.958268	0.980212	0.850716	1.12942	0.782182	0.978948	1.21111	0.863484	1.69869	0.287253	0.864621
F10	family_Coriobacteriaceae.id.811	17	1.01797	0.905089	1.14493	0.766427	0.908358	1.08437	0.913496	1.2872	0.354541	0.931795	0.892568	0.558979	1.42524	0.640941	0.932277
F11	family_Defluviitaleaceae.id.1924	11	0.956004	0.864344	1.05738	0.381601	0.851382	0.969024	0.844256	1.11223	0.654559	0.978948	1.07454	0.732936	1.57535	0.721165	0.950187
F12	family_Desulfovibrionaceae.id.3169	10	0.959053	0.834925	1.10163	0.554375	0.851382	0.930977	0.784006	1.1055	0.414573	0.931795	0.678736	0.493966	0.932621	0.0438381	0.70141
F13	family_Enterobacteriaceae.id.3469	6	1.0526	0.889272	1.24593	0.551237	0.851382	1.08081	0.877063	1.33189	0.465898	0.931795	1.27317	0.332276	4.87835	0.742334	0.950187
F14	family_Erysipelotrichaceae.id.2149	13	0.955308	0.819057	1.11422	0.560325	0.851382	0.930232	0.773047	1.11938	0.443786	0.931795	0.757133	0.379442	1.51077	0.446595	0.902694
F15	family_familyXI.id.1936	8	1.0202	0.917166	1.13481	0.712734	0.877211	0.999708	0.902849	1.10696	0.995522	0.995522	0.876719	0.423436	1.81523	0.735211	0.950187
F16	family_familyXIII.id.1957	10	1.03474	0.902938	1.18579	0.623227	0.851382	1.15895	0.959244	1.40024	0.12632	0.931795	1.25355	0.801316	1.96102	0.351252	0.864621
F17	family_Lachnospiraceae.id.1987	17	1.04591	0.94013	1.16359	0.409309	0.851382	1.0156	0.876142	1.17725	0.837266	0.978948	0.92991	0.718677	1.20323	0.58858	0.902694
F18	family_Lactobacillaceae.id.1836	11	1.04014	0.953773	1.13434	0.373519	0.851382	1.06671	0.948225	1.2	0.282367	0.931795	0.874369	0.679005	1.12594	0.32522	0.864621
F19	family_Methanobacteriaceae.id.121	9	0.951639	0.879463	1.02974	0.218021	0.851382	0.937468	0.850193	1.0337	0.19526	0.931795	0.777134	0.556947	1.08437	0.181524	0.864621
F20	family_Oxalobacteraceae.id.2966	13	0.983022	0.909674	1.06228	0.665142	0.851382	0.98123	0.88583	1.0869	0.71653	0.978948	1.1179	0.81577	1.53192	0.5025	0.902694
F21	family_Pasteurellaceae.id.3689	13	0.973215	0.896464	1.05654	0.517121	0.851382	0.936336	0.836234	1.04842	0.254154	0.931795	0.946794	0.787552	1.13823	0.572355	0.902694
F22	family_Peptococcaceae.id.2024	10	0.977296	0.882302	1.08252	0.659797	0.851382	0.983364	0.85767	1.12748	0.809993	0.978948	1.00114	0.781571	1.28239	0.99302	0.99302
F23	family_Peptostreptococcaceae.id.2042	14	0.923624	0.751193	1.13564	0.451101	0.851382	1.02779	0.886652	1.1914	0.716059	0.978948	1.37144	0.897102	2.09659	0.170354	0.864621
F24	family_Porphyromonadaceae.id.943	10	1.01874	0.857103	1.21087	0.833141	0.927135	0.975101	0.794203	1.1972	0.80968	0.978948	0.936667	0.461222	1.90222	0.86086	0.98695
F25	family_Prevotellaceae.id.960	15	1.0145	0.85115	1.20921	0.87228	0.927135	1.1024	0.933047	1.30249	0.251949	0.931795	0.97387	0.508692	1.86444	0.937528	0.98695
F26	family_Rhodospirillaceae.id.2717	13	0.992219	0.906504	1.08604	0.865427	0.927135	1.00141	0.883665	1.13485	0.982336	0.995522	0.848823	0.474008	1.52002	0.592393	0.902694
F27	family_Rikenellaceae.id.967	21	0.931981	0.827132	1.05012	0.247339	0.851382	0.933624	0.810627	1.07528	0.340634	0.931795	1.05616	0.70715	1.57743	0.792364	0.975218
F28	family_Ruminococcaceae.id.2050	9	1.15361	1.00075	1.32982	0.0487944	0.851382	1.15056	0.956035	1.38467	0.137756	0.931795	1.33103	0.975701	1.81577	0.114088	0.864621
F29	family_Streptococcaceae.id.1850	15	0.920378	0.807343	1.04924	0.214579	0.851382	0.990522	0.841669	1.1657	0.908743	0.995522	1.21237	0.686592	2.14079	0.518393	0.902694
F30	family_Veillonellaceae.id.2172	19	0.919174	0.827494	1.02101	0.11592	0.851382	0.942311	0.821192	1.08129	0.397261	0.931795	1.00654	0.80086	1.26503	0.956108	0.98695
F31	family_Verrucomicrobiaceae.id.4036	11	1.06785	0.934314	1.22048	0.335456	0.851382	1.07384	0.913213	1.26272	0.3888	0.931795	1.18547	0.709608	1.98043	0.53205	0.902694
F32	family_Victivallaceae.id.2255	9	1.03418	0.952791	1.12253	0.421573	0.851382	1.02569	0.925914	1.13623	0.627074	0.978948	0.760412	0.529749	1.09151	0.181074	0.864621
G1	genus_Actinomyces.id.423	7	1.01572	0.858752	1.20137	0.855535	0.96168	1.04988	0.893244	1.23399	0.554856	0.902088	1.60811	1.21322	2.13153	0.0213724	0.709666
G2	genus_Adlercreutzia.id.812	8	0.994613	0.798906	1.23826	0.961466	0.982835	1.12014	0.939885	1.33498	0.205004	0.902088	0.347286	0.210625	0.572619	0.00604321	0.709666
G3	genus_Akkermansia.id.4037	11	1.068	0.934469	1.2206	0.334353	0.929459	1.07367	0.910839	1.26561	0.396942	0.902088	1.18719	0.711332	1.98139	0.527865	0.980961
G4	genus_Alistipes.id.968	14	1.00218	0.83278	1.20604	0.981596	0.989914	0.895147	0.745788	1.07442	0.234316	0.902088	0.76937	0.31169	1.8991	0.58003	0.980961
G5	genus_Allisonella.id.2174	7	1.01902	0.904879	1.14756	0.755918	0.929459	0.968169	0.865403	1.08314	0.572057	0.902088	1.37739	0.631627	3.00369	0.457401	0.980961
G6	genus_Alloprevotella.id.961	6	1.00734	0.903325	1.12334	0.895341	0.966273	0.986474	0.885198	1.09934	0.805364	0.948894	0.479829	0.194169	1.18575	0.186844	0.980961
G7	genus_Anaerofilum.id.2053	9	0.989228	0.888395	1.10151	0.843481	0.96168	1.00481	0.886678	1.13868	0.940064	0.98218	0.875976	0.4901	1.56567	0.668438	0.980961
G8	genus_Anaerostipes.id.1991	13	1.09655	0.942846	1.27532	0.231611	0.929459	1.06299	0.881384	1.28202	0.522774	0.902088	0.952038	0.542596	1.67045	0.867068	0.980961
G9	genus_Anaerotruncus.id.2054	12	1.02998	0.909248	1.16675	0.642361	0.929459	1.12851	0.956449	1.33152	0.152025	0.902088	0.897991	0.61016	1.3216	0.597223	0.980961
G10	genus_Bacteroides.id.918	9	0.913822	0.784073	1.06504	0.248726	0.929459	0.949168	0.77737	1.15893	0.608572	0.911239	1.03893	0.464448	2.32399	0.928531	0.980961
G11	genus_Barnesiella.id.944	13	1.0243	0.907244	1.15646	0.698188	0.929459	1.0481	0.883964	1.24272	0.588755	0.902088	1.42395	0.952714	2.12828	0.112705	0.980961
G12	genus_Bifidobacterium.id.436	17	1.02176	0.921382	1.13307	0.683259	0.929459	1.03941	0.919482	1.17497	0.536632	0.902088	1.05057	0.77435	1.42532	0.755652	0.980961
G13	genus_Bilophila.id.3170	12	0.936213	0.82763	1.05904	0.294661	0.929459	0.938764	0.799282	1.10259	0.441301	0.902088	0.916712	0.490834	1.71211	0.790522	0.980961
G14	genus_Blautia.id.1992	13	1.03725	0.90195	1.19285	0.608044	0.929459	1.02991	0.85607	1.23906	0.754686	0.945344	1.2704	0.932797	1.73019	0.157071	0.980961
G15	genus_Butyricicoccus.id.2055	8	0.928799	0.819635	1.0525	0.246924	0.929459	0.925263	0.779994	1.09759	0.372701	0.902088	1.04977	0.834892	1.31996	0.692095	0.980961
G16	genus_Butyricimonas.id.945	12	0.985849	0.891652	1.09	0.780893	0.929459	1.00843	0.878106	1.15809	0.905388	0.98218	1.07295	0.775624	1.48424	0.679642	0.980961
G17	genus_Butyrivibrio.id.1993	14	0.982438	0.929226	1.0387	0.532882	0.929459	0.983154	0.91312	1.05856	0.652272	0.911239	1.17151	0.892932	1.537	0.275499	0.980961
G18	genus_CandidatusSoleaferrea.id.11350	9	0.88941	0.809458	0.977259	0.0147419	0.438572	0.935606	0.817339	1.07099	0.334368	0.902088	1.18689	0.400193	3.52007	0.766388	0.980961
G19	genus_Catenibacterium.id.2153	5	0.962191	0.880244	1.05177	0.396069	0.929459	0.963183	0.863103	1.07487	0.50276	0.902088	0.82286	0.3651	1.85455	0.670244	0.980961
G20	genus_ChristensenellaceaeR.7group.id.11283	10	1.02965	0.892923	1.18732	0.687693	0.929459	1.0434	0.860229	1.26558	0.6662	0.911239	1.34654	0.887551	2.04289	0.199344	0.980961
G21	genus_Clostridiuminnocuumgroup.id.14397	8	1.03936	0.948209	1.13926	0.409753	0.929459	1.00594	0.900782	1.12337	0.916273	0.98218	1.19829	0.720246	1.99362	0.512188	0.980961
G22	genus_Clostridiumsensustricto1.id.1873	6	0.860281	0.74936	0.987622	0.0326097	0.55363	0.86564	0.715399	1.04743	0.137936	0.902088	0.771193	0.577652	1.02958	0.152809	0.980961
G23	genus_Collinsella.id.815	8	1.02955	0.886489	1.19569	0.702837	0.929459	1.00463	0.836867	1.20602	0.960505	0.98388	0.891255	0.510521	1.55593	0.699548	0.980961
G24	genus_Coprobacter.id.949	11	0.975123	0.863499	1.10118	0.684638	0.929459	0.972515	0.857592	1.10284	0.664028	0.911239	0.773411	0.510213	1.17238	0.25686	0.980961
G25	genus_Coprococcus1.id.11301	12	1.03622	0.919215	1.16812	0.560555	0.929459	1.01762	0.866667	1.19487	0.83113	0.969652	0.864198	0.644687	1.15845	0.351979	0.980961
G26	genus_Coprococcus2.id.11302	9	0.921726	0.776649	1.0939	0.350908	0.929459	0.918301	0.769815	1.09543	0.343567	0.902088	1.94196	0.75186	5.01586	0.212742	0.980961
G27	genus_Coprococcus3.id.11303	10	0.923134	0.801043	1.06383	0.269134	0.929459	0.889061	0.744207	1.06211	0.195001	0.902088	1.01199	0.551447	1.85716	0.970249	0.980961
G28	genus_DefluviitaleaceaeUCG011.id.11287	9	0.984558	0.88606	1.09401	0.772301	0.929459	0.967264	0.836329	1.1187	0.653781	0.911239	1.05267	0.686953	1.61308	0.820411	0.980961
G29	genus_Desulfovibrio.id.3173	11	0.875628	0.769606	0.996256	0.0436994	0.577803	0.892721	0.778004	1.02435	0.105855	0.902088	0.943194	0.617267	1.44122	0.792978	0.980961
G30	genus_Dialister.id.2183	11	1.09062	0.970537	1.22555	0.144976	0.887186	1.08631	0.93579	1.26103	0.276642	0.902088	1.05487	0.655548	1.69743	0.830715	0.980961
G31	genus_Dorea.id.1997	11	0.83766	0.733476	0.956642	0.00894563	0.415244	0.822229	0.69415	0.97394	0.0234735	0.902088	0.798002	0.566864	1.12339	0.228151	0.980961
G32	genus_Eggerthella.id.819	11	0.923052	0.850725	1.00153	0.0544421	0.647861	0.902913	0.810283	1.00613	0.0644122	0.902088	0.969576	0.658872	1.4268	0.878904	0.980961
G33	genus_Eisenbergiella.id.11304	11	1.05931	0.978367	1.14695	0.155395	0.887186	1.07745	0.971623	1.1948	0.157295	0.902088	1.1076	0.535621	2.29038	0.789005	0.980961
G34	genus_Enterorhabdus.id.820	5	0.952101	0.817689	1.10861	0.527299	0.929459	1.02467	0.856323	1.2261	0.790158	0.948894	0.688106	0.39712	1.19231	0.274767	0.980961
G35	genus_Erysipelatoclostridium.id.11381	15	0.983166	0.884262	1.09313	0.753637	0.929459	1.04373	0.915571	1.18983	0.521949	0.902088	1.10922	0.722898	1.70201	0.642983	0.980961
G36	genus_ErysipelotrichaceaeUCG003.id.11384	16	1.03912	0.94039	1.14821	0.451225	0.929459	1.00468	0.882059	1.14434	0.943971	0.98218	1.0237	0.783341	1.33782	0.866228	0.980961
G37	genus_Escherichia.Shigella.id.3504	10	0.943959	0.83611	1.06572	0.35149	0.929459	0.938974	0.796763	1.10657	0.452363	0.902088	1.08866	0.755484	1.56876	0.660713	0.980961
G38	genus_Eubacteriumbrachygroup.id.11296	9	1.07021	0.945566	1.21128	0.282807	0.929459	1.047	0.93822	1.16839	0.411883	0.902088	0.922889	0.504056	1.68974	0.802309	0.980961
G39	genus_Eubacteriumcoprostanoligenesgroup.id.11375	13	0.908884	0.794462	1.03979	0.164018	0.887186	1.00068	0.834324	1.20019	0.994194	0.994194	0.696981	0.405517	1.19793	0.218064	0.980961
G40	genus_Eubacteriumeligensgroup.id.14372	7	1.05643	0.871	1.28134	0.577199	0.929459	1.09335	0.870183	1.37375	0.44355	0.902088	1.48361	0.664328	3.31326	0.380089	0.980961
G41	genus_Eubacteriumfissicatenagroup.id.14373	9	1.05764	0.982178	1.13889	0.137857	0.887186	1.0246	0.926665	1.13288	0.635448	0.911239	1.0874	0.728937	1.62214	0.693635	0.980961
G42	genus_Eubacteriumhalliigroup.id.11338	15	1.03906	0.921666	1.1714	0.531053	0.929459	1.07342	0.91863	1.2543	0.372515	0.902088	0.931622	0.712423	1.21827	0.613501	0.980961
G43	genus_Eubacteriumnodatumgroup.id.11297	11	1.02824	0.967788	1.09247	0.36768	0.929459	1.03568	0.955903	1.12211	0.39131	0.902088	0.996213	0.761937	1.30252	0.978478	0.980961
G44	genus_Eubacteriumoxidoreducensgroup.id.11339	4	0.991695	0.872339	1.12738	0.898567	0.966273	1.00167	0.86352	1.16192	0.982418	0.990744	1.17148	0.716561	1.91522	0.592499	0.980961
G45	genus_Eubacteriumrectalegroup.id.14374	9	1.00679	0.864942	1.17191	0.930374	0.979774	0.947502	0.767054	1.1704	0.616873	0.911239	0.754849	0.435347	1.30883	0.349918	0.980961
G46	genus_Eubacteriumruminantiumgroup.id.11340	16	0.972662	0.898235	1.05326	0.494928	0.929459	0.970165	0.87204	1.07933	0.577698	0.902088	0.691051	0.521968	0.914905	0.0217584	0.709666
G47	genus_Eubacteriumventriosumgroup.id.11341	14	0.978834	0.841764	1.13822	0.781058	0.929459	0.986928	0.831799	1.17099	0.880128	0.978834	0.871171	0.424652	1.78721	0.713345	0.980961
G48	genus_Eubacteriumxylanophilumgroup.id.14375	9	0.818574	0.707001	0.947754	0.00741187	0.415244	0.804436	0.666796	0.970488	0.0230333	0.902088	0.769953	0.468978	1.26408	0.335738	0.980961
G49	genus_Faecalibacterium.id.2057	10	1.02426	0.873694	1.20077	0.767642	0.929459	1.06645	0.891985	1.27503	0.480284	0.902088	1.35693	1.07101	1.71917	0.0353503	0.709666
G50	genus_FamilyXIIIAD3011group.id.11293	12	0.922197	0.818655	1.03883	0.182538	0.89277	0.866846	0.739644	1.01592	0.0775832	0.902088	0.940673	0.517634	1.70944	0.84497	0.980961
G51	genus_FamilyXIIIUCG001.id.11294	8	0.868884	0.761268	0.991713	0.0372189	0.55363	0.855351	0.710168	1.03021	0.0996913	0.902088	0.919579	0.619271	1.36552	0.692144	0.980961
G52	genus_Flavonifractor.id.2059	5	1.02714	0.87668	1.20342	0.740367	0.929459	1.04107	0.857749	1.26356	0.683827	0.914331	1.73563	0.875924	3.43913	0.212168	0.980961
G53	genus_Fusicatenibacter.id.11305	18	0.919031	0.80269	1.05223	0.221446	0.929459	0.964543	0.829053	1.12218	0.640183	0.911239	0.97814	0.573692	1.66772	0.936295	0.980961
G54	genus_Gordonibacter.id.821	10	0.975674	0.912639	1.04306	0.469857	0.929459	0.983078	0.895769	1.0789	0.719106	0.929223	1.10186	0.839724	1.44582	0.503904	0.980961
G55	genus_Haemophilus.id.3698	8	0.980258	0.885797	1.08479	0.69973	0.929459	0.960364	0.837944	1.10067	0.561028	0.902088	0.864991	0.688988	1.08595	0.25799	0.980961
G56	genus_Holdemanella.id.11393	11	1.02225	0.932869	1.12019	0.637397	0.929459	1.03718	0.919708	1.16967	0.55165	0.902088	1.03576	0.785539	1.36568	0.808928	0.980961
G57	genus_Holdemania.id.2157	15	0.97701	0.898657	1.06219	0.585523	0.929459	0.941605	0.837985	1.05804	0.311759	0.902088	0.962004	0.752072	1.23054	0.762665	0.980961
G58	genus_Howardella.id.2000	10	0.975893	0.890869	1.06903	0.599799	0.929459	0.922732	0.828768	1.02735	0.142216	0.902088	1.08221	0.713411	1.64166	0.719837	0.980961
G59	genus_Hungatella.id.11306	5	0.999593	0.900636	1.10942	0.993899	0.993899	1.05432	0.915094	1.21473	0.464139	0.902088	1.57168	0.888471	2.78026	0.218091	0.980961
G60	genus_Intestinibacter.id.11345	14	1.08442	0.980959	1.19879	0.113147	0.887186	1.05114	0.912325	1.21108	0.49007	0.902088	0.900749	0.651778	1.24482	0.538439	0.980961
G61	genus_Intestinimonas.id.2062	17	0.997867	0.903695	1.10185	0.966317	0.982835	1.0122	0.890215	1.15091	0.853124	0.97043	1.03727	0.803157	1.33961	0.783037	0.980961
G62	genus_Lachnoclostridium.id.11308	12	0.938772	0.820997	1.07344	0.355594	0.929459	0.940722	0.792719	1.11636	0.484132	0.902088	0.874622	0.524566	1.45828	0.61868	0.980961
G63	genus_Lachnospira.id.2004	5	0.89918	0.70888	1.14057	0.381066	0.929459	0.855962	0.647833	1.13096	0.273868	0.902088	2.23987	0.741918	6.76221	0.247952	0.980961
G64	genus_LachnospiraceaeFCS020group.id.11314	13	1.03586	0.930627	1.15299	0.519202	0.929459	1.04787	0.905966	1.212	0.528804	0.902088	1.19073	0.903279	1.56966	0.241354	0.980961
G65	genus_LachnospiraceaeNC2004group.id.11316	9	0.951188	0.867582	1.04285	0.286361	0.929459	0.96011	0.847143	1.08814	0.523874	0.902088	0.61461	0.416898	0.906086	0.0435928	0.741077
G66	genus_LachnospiraceaeND3007group.id.11317	3	1.15494	0.670969	1.98799	0.603155	0.929459	0.881337	0.594378	1.30684	0.529683	0.902088	0.108551	5.09165e-07	23142.7	0.783001	0.980961
G67	genus_LachnospiraceaeNK4A136group.id.11319	15	0.87701	0.793171	0.969711	0.0104683	0.415244	0.855555	0.740844	0.988028	0.0336712	0.902088	0.856809	0.696836	1.05351	0.166509	0.980961
G68	genus_LachnospiraceaeUCG001.id.11321	11	0.909815	0.819939	1.00954	0.0749062	0.810349	0.871853	0.755874	1.00563	0.0597073	0.902088	0.847425	0.528471	1.35888	0.509303	0.980961
G69	genus_LachnospiraceaeUCG004.id.11324	13	1.03227	0.899168	1.18509	0.651997	0.929459	1.01301	0.860561	1.19246	0.876561	0.978834	0.940995	0.503235	1.75956	0.85242	0.980961
G70	genus_LachnospiraceaeUCG008.id.11328	10	1.00534	0.914222	1.10554	0.91248	0.96951	0.995842	0.880639	1.12611	0.947032	0.98218	1.49594	0.780125	2.86856	0.259913	0.980961
G71	genus_LachnospiraceaeUCG010.id.11330	10	0.990392	0.858296	1.14282	0.894831	0.966273	0.996515	0.843151	1.17778	0.967344	0.98388	0.947644	0.637813	1.40798	0.796809	0.980961
G72	genus_Lactobacillus.id.1837	10	1.04686	0.955233	1.14727	0.327132	0.929459	1.08138	0.95793	1.22074	0.205851	0.902088	0.940429	0.707201	1.25057	0.683882	0.980961
G73	genus_Lactococcus.id.1851	8	1.05487	0.973476	1.14306	0.192295	0.89277	1.03947	0.936965	1.15318	0.46491	0.902088	0.931735	0.662562	1.31026	0.698488	0.980961
G74	genus_Marvinbryantia.id.2005	10	0.963778	0.84506	1.09918	0.582253	0.929459	1.02191	0.870653	1.19944	0.79086	0.948894	1.01848	0.590648	1.75622	0.949091	0.980961
G75	genus_Methanobrevibacter.id.123	6	0.909429	0.793699	1.04203	0.171593	0.887809	0.958257	0.843749	1.0883	0.511369	0.902088	0.838947	0.481301	1.46235	0.569169	0.980961
G76	genus_Odoribacter.id.952	6	1.04936	0.869389	1.2666	0.615702	0.929459	1.09049	0.863822	1.37663	0.466214	0.902088	1.2097	0.52378	2.79388	0.67883	0.980961
G77	genus_Olsenella.id.822	11	0.931435	0.87222	0.994671	0.0340523	0.55363	0.986701	0.897277	1.08504	0.782381	0.948894	0.709211	0.551421	0.912154	0.0253667	0.709666
G78	genus_Oscillibacter.id.2063	14	0.971744	0.86178	1.09574	0.639927	0.929459	0.911517	0.798659	1.04032	0.169501	0.902088	0.977259	0.60817	1.57034	0.925835	0.980961
G79	genus_Oscillospira.id.2064	7	0.982162	0.807945	1.19394	0.856623	0.96168	0.829697	0.676812	1.01712	0.0723895	0.902088	0.803369	0.320676	2.01263	0.659969	0.980961
G80	genus_Oxalobacter.id.2978	10	0.97708	0.899678	1.06114	0.581873	0.929459	0.981083	0.891749	1.07937	0.695008	0.918955	0.894029	0.588848	1.35738	0.613294	0.980961
G81	genus_Parabacteroides.id.954	5	0.821131	0.684621	0.984862	0.0336337	0.55363	0.808992	0.643643	1.01682	0.0692138	0.902088	0.756018	0.415679	1.37501	0.426998	0.980961
G82	genus_Paraprevotella.id.962	10	1.0057	0.919349	1.10015	0.901314	0.966273	1.04469	0.93045	1.17295	0.459358	0.902088	0.950087	0.704038	1.28212	0.746361	0.980961
G83	genus_Parasutterella.id.2892	13	0.953949	0.866149	1.05065	0.338561	0.929459	0.938369	0.82814	1.06327	0.318406	0.902088	0.993652	0.753205	1.31086	0.964873	0.980961
G84	genus_Peptococcus.id.2037	12	1.02731	0.92631	1.13933	0.609822	0.929459	1.02045	0.910972	1.14309	0.726591	0.929223	1.00941	0.664116	1.53424	0.96588	0.980961
G85	genus_Phascolarctobacterium.id.2168	10	1.06206	0.934506	1.20702	0.356362	0.929459	0.984153	0.827935	1.16985	0.856262	0.97043	0.927413	0.518834	1.65775	0.805684	0.980961
G86	genus_Prevotella7.id.11182	11	0.984432	0.9224	1.05063	0.636554	0.929459	0.981095	0.89509	1.07536	0.683467	0.914331	1.12304	0.752445	1.67617	0.583963	0.980961
G87	genus_Prevotella9.id.11183	13	0.957932	0.867924	1.05727	0.393259	0.929459	0.962705	0.844045	1.09805	0.571169	0.902088	1.0372	0.751638	1.43125	0.828156	0.980961
G88	genus_RikenellaceaeRC9gutgroup.id.11191	11	1.05784	0.979798	1.14209	0.15043	0.887186	1.05546	0.961553	1.15854	0.256227	0.902088	0.889904	0.543666	1.45665	0.653711	0.980961
G89	genus_Romboutsia.id.11347	14	1.03833	0.936942	1.15069	0.473047	0.929459	1.04283	0.908829	1.19659	0.55006	0.902088	0.996659	0.761464	1.3045	0.980961	0.980961
G90	genus_Roseburia.id.2012	13	0.990989	0.87493	1.12244	0.886737	0.966273	0.984024	0.833808	1.1613	0.848865	0.97043	0.902781	0.626738	1.30041	0.593789	0.980961
G91	genus_Ruminiclostridium5.id.11355	11	1.10332	0.961085	1.26662	0.162614	0.887186	1.11652	0.919702	1.35545	0.265294	0.902088	1.81577	1.02599	3.21351	0.0708333	0.980961
G92	genus_Ruminiclostridium6.id.11356	16	0.922676	0.83887	1.01486	0.0976251	0.887186	0.918523	0.804241	1.04904	0.209949	0.902088	0.96101	0.752882	1.22667	0.754162	0.980961
G93	genus_Ruminiclostridium9.id.11357	8	0.964445	0.787182	1.18163	0.726807	0.929459	0.901646	0.726021	1.11975	0.348924	0.902088	1.25188	0.476878	3.28638	0.664286	0.980961
G94	genus_RuminococcaceaeNK4A214group.id.11358	14	0.957848	0.850031	1.07934	0.479661	0.929459	0.945775	0.803799	1.11283	0.501713	0.902088	1.13339	0.732445	1.75381	0.584372	0.980961
G95	genus_RuminococcaceaeUCG002.id.11360	20	1.03737	0.933751	1.1525	0.494365	0.929459	1.0252	0.895323	1.17391	0.718797	0.929223	0.87513	0.650649	1.17706	0.389398	0.980961
G96	genus_RuminococcaceaeUCG003.id.11361	11	0.9491	0.820461	1.09791	0.48205	0.929459	0.930518	0.786653	1.10069	0.400693	0.902088	0.922138	0.575543	1.47746	0.743808	0.980961
G97	genus_RuminococcaceaeUCG004.id.11362	11	1.05075	0.944153	1.16939	0.364357	0.929459	1.13128	0.976626	1.31043	0.100042	0.902088	0.888728	0.482504	1.63695	0.713809	0.980961
G98	genus_RuminococcaceaeUCG005.id.11363	13	1.09116	0.973188	1.22344	0.135058	0.887186	1.0578	0.90701	1.23365	0.473937	0.902088	1.36981	0.988683	1.89785	0.085154	0.980961
G99	genus_RuminococcaceaeUCG009.id.11366	10	1.00256	0.897011	1.12052	0.964104	0.982835	0.961765	0.844359	1.0955	0.557269	0.902088	1.30428	0.851302	1.99829	0.257058	0.980961
G100	genus_RuminococcaceaeUCG010.id.11367	6	0.977584	0.822234	1.16229	0.797366	0.939471	1.00667	0.820552	1.23501	0.949165	0.98218	1.24324	0.660648	2.3396	0.536716	0.980961
G101	genus_RuminococcaceaeUCG011.id.11368	7	0.983801	0.910516	1.06298	0.679234	0.929459	0.986901	0.892712	1.09103	0.796673	0.948894	1.04203	0.686748	1.58113	0.854147	0.980961
G102	genus_RuminococcaceaeUCG013.id.11370	11	0.900987	0.791484	1.02564	0.114781	0.887186	0.988918	0.827439	1.18191	0.902485	0.98218	1.08983	0.764072	1.55449	0.646239	0.980961
G103	genus_RuminococcaceaeUCG014.id.11371	11	0.966951	0.83351	1.12176	0.657354	0.929459	0.98971	0.826633	1.18496	0.910351	0.98218	0.689898	0.480372	0.990816	0.0753331	0.980961
G104	genus_Ruminococcus1.id.11373	10	1.07019	0.908371	1.26084	0.417337	0.929459	1.13885	0.932225	1.39128	0.203045	0.902088	1.41328	0.91157	2.19111	0.160651	0.980961
G105	genus_Ruminococcus2.id.11374	14	1.02054	0.895284	1.16331	0.760904	0.929459	0.922656	0.792407	1.07431	0.299843	0.902088	0.716782	0.54387	0.944669	0.0357815	0.709666
G106	genus_Ruminococcusgauvreauiigroup.id.11342	12	0.977506	0.867599	1.10134	0.708507	0.929459	0.919714	0.78471	1.07794	0.301457	0.902088	1.19444	0.681149	2.09454	0.549092	0.980961
G107	genus_Ruminococcusgnavusgroup.id.14376	12	0.957312	0.879357	1.04218	0.314085	0.929459	0.950503	0.848438	1.06485	0.381087	0.902088	1.0181	0.676078	1.53315	0.933253	0.980961
G108	genus_Ruminococcustorquesgroup.id.14377	11	0.916768	0.803844	1.04556	0.195059	0.89277	0.952317	0.798844	1.13527	0.585806	0.902088	1.0945	0.758911	1.5785	0.640389	0.980961
G109	genus_Sellimonas.id.14369	10	1.02569	0.961996	1.0936	0.438045	0.929459	1.02303	0.945253	1.10721	0.57249	0.902088	1.07674	0.750305	1.54519	0.698787	0.980961
G110	genus_Senegalimassilia.id.11160	6	1.07377	0.930495	1.2391	0.330014	0.929459	1.04759	0.884915	1.24017	0.589215	0.902088	1.03129	0.57675	1.84407	0.922233	0.980961
G111	genus_Slackia.id.825	6	0.957266	0.854877	1.07192	0.449236	0.929459	0.954905	0.836685	1.08983	0.493786	0.902088	0.967698	0.51264	1.8267	0.924191	0.980961
G112	genus_Streptococcus.id.1853	16	0.935822	0.837006	1.0463	0.244023	0.929459	0.936528	0.802145	1.09342	0.406648	0.902088	1.14531	0.724103	1.81152	0.571142	0.980961
G113	genus_Subdoligranulum.id.2070	11	1.00531	0.868049	1.16428	0.943616	0.982835	1.08033	0.892978	1.30699	0.426539	0.902088	1.01085	0.675821	1.51197	0.959243	0.980961
G114	genus_Sutterella.id.2896	12	1.02455	0.894269	1.17381	0.726697	0.929459	1.09096	0.932032	1.27698	0.278477	0.902088	0.854986	0.418471	1.74684	0.676464	0.980961
G115	genus_Terrisporobacter.id.11348	5	0.988793	0.875366	1.11692	0.856141	0.96168	1.02792	0.876961	1.20486	0.734008	0.929223	1.02765	0.713338	1.48045	0.892876	0.980961
G116	genus_Turicibacter.id.2162	8	0.951442	0.810705	1.11661	0.542207	0.929459	1.04662	0.886245	1.23602	0.591284	0.902088	1.04002	0.528762	2.04562	0.913182	0.980961
G117	genus_Tyzzerella3.id.11335	12	0.935212	0.862626	1.01391	0.104171	0.887186	0.933497	0.844996	1.03127	0.175678	0.902088	0.69538	0.457453	1.05705	0.119909	0.980961
G118	genus_Veillonella.id.2198	8	0.979964	0.82792	1.15993	0.813984	0.949649	1.04085	0.882807	1.22719	0.633719	0.911239	0.859282	0.343938	2.1468	0.756475	0.980961
G119	genus_Victivallis.id.2256	10	0.971503	0.909543	1.03768	0.389874	0.929459	1.01113	0.927387	1.10244	0.801848	0.948894	0.756682	0.493965	1.15913	0.23596	0.980961
O1	order_Actinomycetales.id.420	5	1.04946	0.911248	1.20864	0.502825	0.595803	1.03528	0.877256	1.22177	0.68159	0.894835	1.27492	0.91638	1.77373	0.245061	0.983942
O2	order_Bacillales.id.1674	8	1.03305	0.962056	1.10928	0.370729	0.595803	1.05677	0.967636	1.15412	0.219353	0.711556	0.983447	0.722691	1.33829	0.91889	0.984713
O3	order_Bacteroidales.id.913	15	1.1164	0.987035	1.26271	0.0797196	0.595803	1.13624	0.965914	1.33661	0.123204	0.711556	1.20316	0.899431	1.60946	0.234765	0.983942
O4	order_Bifidobacteriales.id.432	17	1.07058	0.963234	1.18989	0.205823	0.595803	1.05414	0.927715	1.19779	0.418576	0.711556	1.20293	0.829008	1.7455	0.346121	0.983942
O5	order_Burkholderiales.id.2874	11	1.06996	0.931727	1.2287	0.338022	0.595803	1.00728	0.828528	1.22459	0.942014	0.993543	0.954919	0.59344	1.53658	0.853475	0.984713
O6	order_Clostridiales.id.1863	14	0.923818	0.80881	1.05518	0.24273	0.595803	0.98687	0.824307	1.18149	0.885561	0.993543	0.913395	0.480177	1.73747	0.787153	0.983942
O7	order_Coriobacteriales.id.810	17	1.01797	0.905089	1.14493	0.766427	0.766427	1.08437	0.919034	1.27944	0.337235	0.711556	0.892568	0.558979	1.42524	0.640941	0.983942
O8	order_Desulfovibrionales.id.3156	12	0.948013	0.842496	1.06674	0.375199	0.595803	0.883829	0.752351	1.03828	0.132885	0.711556	0.713172	0.522022	0.974314	0.0596748	0.983942
O9	order_Enterobacteriales.id.3468	6	1.0526	0.889272	1.24593	0.551237	0.595803	1.08081	0.878448	1.32979	0.462512	0.711556	1.27317	0.332276	4.87835	0.742334	0.983942
O10	order_Erysipelotrichales.id.2148	13	0.955308	0.819057	1.11422	0.560325	0.595803	0.930232	0.770236	1.12346	0.452632	0.711556	0.757133	0.379442	1.51077	0.446595	0.983942
O11	order_Gastranaerophilales.id.1591	9	1.04221	0.916751	1.18483	0.527557	0.595803	1.00053	0.880624	1.13676	0.993543	0.993543	0.994768	0.675805	1.46427	0.979526	0.984713
O12	order_Lactobacillales.id.1800	14	0.884972	0.768021	1.01973	0.0910645	0.595803	0.906435	0.759554	1.08172	0.276102	0.711556	0.904749	0.618456	1.32357	0.615429	0.983942
O13	order_Methanobacteriales.id.120	9	0.951639	0.879463	1.02974	0.218021	0.595803	0.937468	0.849847	1.03412	0.197122	0.711556	0.777134	0.556947	1.08437	0.181524	0.983942
O14	order_MollicutesRF9.id.11579	14	1.06788	0.974071	1.17072	0.161523	0.595803	1.02356	0.90293	1.16031	0.715868	0.894835	0.960756	0.736857	1.25269	0.772479	0.983942
O15	order_NB1n.id.3953	13	1.07388	1.00219	1.1507	0.0431668	0.595803	1.02417	0.932468	1.1249	0.617735	0.882478	1.00309	0.737126	1.365	0.984713	0.984713
O16	order_Pasteurellales.id.3688	13	0.973215	0.896464	1.05654	0.517121	0.595803	0.936336	0.835927	1.0488	0.255691	0.711556	0.946794	0.787552	1.13823	0.572355	0.983942
O17	order_Rhodospirillales.id.2667	13	0.963351	0.879561	1.05512	0.421256	0.595803	0.942758	0.828621	1.07262	0.370635	0.711556	1.08134	0.648428	1.80328	0.769982	0.983942
O18	order_Selenomonadales.id.2165	11	1.08239	0.825958	1.41845	0.566013	0.595803	1.2287	0.984954	1.53278	0.067908	0.711556	0.594807	0.260209	1.35966	0.249296	0.983942
O19	order_Verrucomicrobiales.id.4030	11	1.06788	0.934355	1.22048	0.33521	0.595803	1.07389	0.913377	1.26261	0.388104	0.711556	1.18586	0.710005	1.98064	0.53109	0.983942
O20	order_Victivallales.id.2254	8	1.02667	0.947263	1.11273	0.52165	0.595803	1.00225	0.904702	1.11031	0.96575	0.993543	0.920124	0.697182	1.21436	0.577942	0.983942
P1	phylum_Actinobacteria.id.400	17	1.02687	0.923358	1.14198	0.624804	0.973786	1.05511	0.912333	1.22022	0.469598	0.982902	0.838855	0.544653	1.29198	0.437637	0.644487
P2	phylum_Bacteroidetes.id.905	13	1.08715	0.965153	1.22458	0.168832	0.973786	1.13769	0.965839	1.34012	0.122593	0.982902	1.19621	0.915502	1.56298	0.215916	0.637421
P3	phylum_Cyanobacteria.id.1500	8	0.991845	0.897893	1.09563	0.871871	0.973786	0.962855	0.83925	1.10467	0.589213	0.982902	1.09322	0.762898	1.56657	0.644487	0.644487
P4	phylum_Euryarchaeota.id.55	12	1.00379	0.939871	1.07205	0.91035	0.973786	1.01238	0.930551	1.1014	0.774805	0.982902	0.842006	0.6334	1.11932	0.263806	0.637421
P5	phylum_Firmicutes.id.1672	16	0.979516	0.841578	1.14006	0.789261	0.973786	1.02124	0.859187	1.21386	0.811548	0.982902	1.24769	0.815159	1.90973	0.325509	0.637421
P6	phylum_Lentisphaerae.id.2238	9	1.02575	0.950032	1.10751	0.515788	0.973786	1.00733	0.914794	1.10924	0.881842	0.982902	0.916951	0.693347	1.21267	0.562422	0.644487
P7	phylum_Proteobacteria.id.2375	10	0.99762	0.865448	1.14998	0.973786	0.973786	1.00218	0.820899	1.2235	0.982902	0.982902	0.746433	0.492574	1.13112	0.205215	0.637421
P8	phylum_Tenericutes.id.3919	11	1.01019	0.908252	1.12357	0.851782	0.973786	1.01283	0.884757	1.15944	0.853354	0.982902	0.848264	0.609742	1.18009	0.354123	0.637421
P9	phylum_Verrucomicrobia.id.3982	12	1.02012	0.910109	1.14342	0.732252	0.973786	0.996137	0.860542	1.1531	0.958656	0.982902	1.09707	0.786184	1.53089	0.597734	0.644487
MR Mendelian randomizaton, NSNP number of single nucleotide polymorphism, OR odds ratio, LCI lower 95% confidence interval, UCI upper 95% confidence interval, FDR false discovery rate
