# Supplementary material for: Mendelian randomization analysis revealed a gut microbiota–mammary axis in breast cancer
Source: Front Microbiol. 2023 Aug 23;14:1193725. doi: 10.3389/fmicb.2023.1193725 (PMC10482102; doi:10.3389/fmicb.2023.1193725)
Supplement: Supplementary file 4 [file Table_4.xlsx]

## Sheet: Sheet1
Supplementary Table 4. Causal influence of gut microbiota on risk of total breast cancer based on Finngen database
ID	Gut bacteria	NSNP	Inverse variance weighted					Weighted median					MR Egger
			OR	LCI	UCI	p-value	FDR	OR	LCI	UCI	p-value	FDR	OR	LCI	UCI	p-value	FDR
C1	class_Actinobacteria.id.419	18	0.985916	0.885355	1.0979	0.796089	0.918147	0.942065	0.819646	1.08277	0.400729	0.857185	1.0202	0.736725	1.41275	0.905663	0.970353
C2	class_Alphaproteobacteria.id.2379	6	1.13771	0.982407	1.31756	0.0848948	0.636711	1.10389	0.919371	1.32545	0.289518	0.857185	1.04515	0.606477	1.80111	0.881355	0.970353
C3	class_Bacilli.id.1673	18	1.01163	0.902783	1.13361	0.842164	0.918147	1.02503	0.877361	1.19756	0.755407	0.857185	1.037	0.755047	1.42423	0.825281	0.970353
C4	class_Bacteroidia.id.912	13	0.994335	0.840412	1.17645	0.947214	0.947214	1.01912	0.837078	1.24074	0.850393	0.857185	1.00039	0.651994	1.53495	0.998611	0.998611
C5	class_Betaproteobacteria.id.2867	10	1.01844	0.834968	1.24222	0.856937	0.918147	1.03643	0.839791	1.2791	0.738885	0.857185	1.29884	0.681572	2.47515	0.449681	0.970353
C6	class_Clostridia.id.1859	12	1.03886	0.894235	1.20688	0.61815	0.918147	1.11361	0.909443	1.3636	0.297709	0.857185	1.19941	0.618488	2.32596	0.601231	0.970353
C7	class_Coriobacteriia.id.809	18	0.93832	0.832492	1.0576	0.297063	0.662258	0.944935	0.800903	1.11487	0.502045	0.857185	0.912749	0.557862	1.4934	0.721037	0.970353
C8	class_Deltaproteobacteria.id.3087	12	1.02684	0.891654	1.18253	0.713037	0.918147	1.053	0.871945	1.27165	0.591614	0.857185	0.833675	0.437991	1.58682	0.591784	0.970353
C9	class_Erysipelotrichia.id.2147	13	1.11054	0.939813	1.31229	0.218277	0.662258	1.10838	0.899686	1.36548	0.333646	0.857185	1.56946	0.760253	3.23997	0.248412	0.970353
C10	class_Gammaproteobacteria.id.3303	7	1.11159	0.922141	1.33996	0.267112	0.662258	1.18165	0.931813	1.49847	0.168433	0.857185	1.4163	0.774273	2.59068	0.309886	0.970353
C11	class_Lentisphaeria.id.2250	8	1.01791	0.924932	1.12024	0.716419	0.918147	1.0234	0.904528	1.15789	0.713523	0.857185	1.10383	0.768383	1.58573	0.612212	0.970353
C12	class_Melainabacteria.id.1589	10	1.01867	0.926279	1.12028	0.702961	0.918147	0.988278	0.869168	1.12371	0.857185	0.857185	1.19762	0.898541	1.59625	0.253566	0.970353
C13	class_Methanobacteria.id.119	9	1.04308	0.961659	1.1314	0.309054	0.662258	1.03512	0.932349	1.14922	0.517626	0.857185	1.06354	0.772862	1.46355	0.716488	0.970353
C14	class_Mollicutes.id.3920	11	1.09929	0.956385	1.26354	0.18275	0.662258	1.06549	0.894587	1.26905	0.476967	0.857185	1.22304	0.762668	1.96131	0.425013	0.970353
C15	class_Negativicutes.id.2164	11	1.17613	1.01085	1.36844	0.0357552	0.536328	1.10342	0.888373	1.37051	0.373573	0.857185	1.38894	0.835395	2.30928	0.237086	0.970353
F1	family_Acidaminococcaceae.id.2166	7	0.986214	0.77061	1.26214	0.912179	0.941604	0.861742	0.694718	1.06892	0.175846	0.981439	0.618578	0.308998	1.23832	0.233008	0.922927
F2	family_Actinomycetaceae.id.421	4	1.09396	0.936893	1.27736	0.256099	0.77602	1.12813	0.940732	1.35287	0.193326	0.981439	1.16248	0.829074	1.62996	0.474702	0.922927
F3	family_Alcaligenaceae.id.2875	14	1.02196	0.887156	1.17724	0.763443	0.927394	1.03115	0.8537	1.24547	0.75024	0.981439	1.19202	0.646571	2.19761	0.583937	0.922927
F4	family_Bacteroidaceae.id.917	8	1.1957	1.00648	1.42049	0.0419983	0.77602	1.14462	0.912624	1.4356	0.24247	0.981439	0.720851	0.289918	1.79232	0.507614	0.922927
F5	family_BacteroidalesS24.7group.id.11173	8	1.04624	0.935327	1.17031	0.429155	0.807821	1.05254	0.91111	1.21592	0.486724	0.981439	1.20878	0.787639	1.85509	0.418933	0.922927
F6	family_Bifidobacteriaceae.id.433	16	0.965386	0.874593	1.0656	0.484516	0.861362	0.926371	0.806818	1.06364	0.277983	0.981439	0.878825	0.629162	1.22756	0.461277	0.922927
F7	family_Christensenellaceae.id.1866	11	0.990285	0.881468	1.11254	0.869432	0.927394	1.03564	0.8721	1.22985	0.68961	0.981439	1.01389	0.808753	1.27105	0.907446	0.979515
F8	family_Clostridiaceae1.id.1869	10	0.931428	0.809768	1.07137	0.319877	0.77602	0.974453	0.816563	1.16287	0.77416	0.981439	1.22885	0.818053	1.84592	0.349958	0.922927
F9	family_ClostridialesvadinBB60group.id.11286	15	1.05164	0.950388	1.16368	0.32965	0.77602	0.974161	0.845557	1.12232	0.717044	0.981439	1.11309	0.836341	1.48141	0.475624	0.922927
F10	family_Coriobacteriaceae.id.811	18	0.93832	0.832492	1.0576	0.297063	0.77602	0.944935	0.803524	1.11123	0.493468	0.981439	0.912749	0.557862	1.4934	0.721037	0.922927
F11	family_Defluviitaleaceae.id.1924	11	1.02361	0.917607	1.14186	0.67566	0.927394	1.01258	0.87279	1.17477	0.868961	0.981439	0.72836	0.493291	1.07545	0.145363	0.922927
F12	family_Desulfovibrionaceae.id.3169	9	1.02827	0.877201	1.20536	0.730917	0.927394	1.08408	0.877073	1.33994	0.455219	0.981439	0.762102	0.396091	1.46633	0.442638	0.922927
F13	family_Enterobacteriaceae.id.3469	6	1.09856	0.906273	1.33166	0.338296	0.77602	1.03533	0.814905	1.31538	0.776205	0.981439	1.65737	0.434524	6.32159	0.500545	0.922927
F14	family_Erysipelotrichaceae.id.2149	13	1.11054	0.939813	1.31229	0.218277	0.77602	1.10838	0.896331	1.37059	0.342223	0.981439	1.56946	0.760253	3.23997	0.248412	0.922927
F15	family_familyXI.id.1936	8	0.965781	0.895792	1.04124	0.364323	0.777222	0.98334	0.897024	1.07796	0.720024	0.981439	1.10973	0.687757	1.79061	0.684593	0.922927
F16	family_familyXIII.id.1957	7	1.01946	0.841316	1.23532	0.844086	0.927394	1.06635	0.826724	1.37544	0.620797	0.981439	1.44825	0.708575	2.96005	0.356485	0.922927
F17	family_Lachnospiraceae.id.1987	16	0.929304	0.81254	1.06285	0.284493	0.77602	0.982869	0.820443	1.17745	0.851272	0.981439	1.09425	0.684669	1.74884	0.712195	0.922927
F18	family_Lactobacillaceae.id.1836	10	1.08001	0.969539	1.20307	0.162079	0.77602	1.00071	0.877447	1.14128	0.991593	0.991593	0.94599	0.716894	1.2483	0.704979	0.922927
F19	family_Methanobacteriaceae.id.121	9	1.04308	0.961659	1.1314	0.309054	0.77602	1.03512	0.930877	1.15104	0.523878	0.981439	1.06354	0.772862	1.46355	0.716488	0.922927
F20	family_Oxalobacteraceae.id.2966	14	1.01481	0.942444	1.09273	0.69695	0.927394	0.982212	0.885165	1.0899	0.735245	0.981439	1.25197	0.950948	1.64829	0.135236	0.922927
F21	family_Pasteurellaceae.id.3689	13	1.07867	0.986588	1.17935	0.0962303	0.77602	1.10065	0.978015	1.23865	0.111575	0.981439	1.0524	0.863797	1.28218	0.622254	0.922927
F22	family_Peptococcaceae.id.2024	10	1.03294	0.908868	1.17396	0.619577	0.927394	1.10906	0.948809	1.29638	0.193588	0.981439	1.16978	0.810771	1.68775	0.426132	0.922927
F23	family_Peptostreptococcaceae.id.2042	13	0.87988	0.773517	1.00087	0.0515571	0.77602	0.921049	0.769368	1.10264	0.370362	0.981439	1.00107	0.750124	1.33597	0.994332	0.994332
F24	family_Porphyromonadaceae.id.943	10	0.982746	0.830701	1.16262	0.839166	0.927394	1.00513	0.807481	1.25115	0.963484	0.991593	0.813733	0.428033	1.54699	0.546971	0.922927
F25	family_Prevotellaceae.id.960	16	0.953909	0.850708	1.06963	0.419243	0.807821	0.911511	0.780864	1.06402	0.240454	0.981439	0.811985	0.535769	1.2306	0.342857	0.922927
F26	family_Rhodospirillaceae.id.2717	13	1.00118	0.909785	1.10175	0.980814	0.980814	1.05185	0.928259	1.19189	0.427981	0.981439	0.957404	0.640581	1.43092	0.835745	0.955137
F27	family_Rikenellaceae.id.967	18	1.05833	0.942104	1.18889	0.339509	0.77602	0.990255	0.843845	1.16207	0.904514	0.981439	1.38392	0.961781	1.99136	0.0992493	0.922927
F28	family_Ruminococcaceae.id.2050	10	1.03246	0.875235	1.21794	0.704671	0.927394	1.01077	0.819828	1.24619	0.920099	0.981439	1.01323	0.6862	1.49613	0.948905	0.979515
F29	family_Streptococcaceae.id.1850	14	0.956191	0.818326	1.11728	0.5728	0.927394	0.966658	0.793818	1.17713	0.735817	0.981439	0.92115	0.471697	1.79886	0.813984	0.955137
F30	family_Veillonellaceae.id.2172	18	1.02042	0.923337	1.12772	0.691843	0.927394	0.973318	0.841629	1.12561	0.715384	0.981439	0.97522	0.798351	1.19127	0.808996	0.955137
F31	family_Verrucomicrobiaceae.id.4036	12	1.08224	0.960444	1.21947	0.194488	0.77602	1.0197	0.866404	1.20013	0.814415	0.981439	0.886164	0.58423	1.34414	0.582189	0.922927
F32	family_Victivallaceae.id.2255	10	1.00865	0.932121	1.09145	0.83066	0.927394	0.955245	0.863593	1.05662	0.373607	0.981439	1.01835	0.699616	1.48229	0.926711	0.979515
G1	genus_Actinomyces.id.423	7	1.10065	0.976882	1.24011	0.115092	0.943315	1.1122	0.958267	1.29087	0.161772	0.996131	1.10999	0.828972	1.48628	0.514782	0.956309
G2	genus_Adlercreutzia.id.812	8	0.999718	0.858334	1.16439	0.997105	0.999233	1.03135	0.856563	1.24181	0.744547	0.996131	0.818751	0.407444	1.64526	0.594706	0.956309
G3	genus_Akkermansia.id.4037	12	1.0821	0.960322	1.21932	0.195205	0.943315	1.01831	0.869053	1.19321	0.822442	0.996131	0.885211	0.583894	1.34202	0.578434	0.956309
G4	genus_Alistipes.id.968	11	1.08553	0.884348	1.33247	0.432607	0.943315	1.08682	0.858958	1.37512	0.487991	0.996131	1.09059	0.378997	3.13826	0.875792	0.977461
G5	genus_Allisonella.id.2174	8	1.00693	0.934118	1.08543	0.856802	0.950161	0.97486	0.887069	1.07134	0.596933	0.996131	1.26767	0.762669	2.10705	0.395523	0.956309
G6	genus_Alloprevotella.id.961	5	0.955089	0.868133	1.05075	0.345439	0.943315	0.952364	0.842168	1.07698	0.436603	0.996131	0.953915	0.41657	2.18439	0.918178	0.977461
G7	genus_Anaerofilum.id.2053	10	1.03625	0.950226	1.13006	0.420637	0.943315	0.986701	0.875934	1.11148	0.825583	0.996131	1.13909	0.712252	1.82171	0.601536	0.956309
G8	genus_Anaerostipes.id.1991	13	0.997029	0.862444	1.15262	0.967922	0.997424	0.966521	0.797423	1.17148	0.728561	0.996131	1.0178	0.588722	1.75959	0.950779	0.977461
G9	genus_Anaerotruncus.id.2054	13	0.913524	0.772765	1.07992	0.28942	0.943315	0.843087	0.697356	1.01927	0.0779277	0.996131	0.970411	0.583344	1.61431	0.91	0.977461
G10	genus_Bacteroides.id.918	8	1.1957	1.00648	1.42049	0.0419983	0.943315	1.14462	0.909982	1.43977	0.248475	0.996131	0.720851	0.289918	1.79232	0.507614	0.956309
G11	genus_Barnesiella.id.944	12	0.926449	0.811277	1.05797	0.259332	0.943315	0.876561	0.736123	1.04379	0.139168	0.996131	0.711958	0.413779	1.22501	0.247923	0.956309
G12	genus_Bifidobacterium.id.436	16	0.960705	0.873708	1.05636	0.407797	0.943315	0.932737	0.818503	1.06291	0.296185	0.996131	0.878848	0.676788	1.14123	0.34905	0.956309
G13	genus_Bilophila.id.3170	13	0.978558	0.861827	1.1111	0.73804	0.943315	0.998228	0.847347	1.17598	0.983073	0.996131	0.785503	0.420682	1.4667	0.464498	0.956309
G14	genus_Blautia.id.1992	12	1.14332	0.955495	1.36808	0.143522	0.943315	1.13474	0.913497	1.40956	0.253313	0.996131	1.20384	0.743758	1.94853	0.467611	0.956309
G15	genus_Butyricicoccus.id.2055	8	0.976926	0.836032	1.14156	0.768921	0.943315	1.01562	0.820897	1.25653	0.88653	0.996131	0.967686	0.705149	1.32797	0.845531	0.977461
G16	genus_Butyricimonas.id.945	13	0.956794	0.819645	1.11689	0.575798	0.943315	1.02277	0.865449	1.20868	0.791647	0.996131	1.13831	0.64886	1.99696	0.660244	0.969989
G17	genus_Butyrivibrio.id.1993	15	1.01017	0.954404	1.06919	0.726962	0.943315	1.00379	0.929615	1.08389	0.923004	0.996131	0.844896	0.656052	1.0881	0.214242	0.956309
G18	genus_CandidatusSoleaferrea.id.11350	9	0.970623	0.878056	1.07295	0.559832	0.943315	0.988254	0.859414	1.13641	0.868328	0.996131	0.679932	0.240924	1.91889	0.489807	0.956309
G19	genus_Catenibacterium.id.2153	4	1.06673	0.952658	1.19445	0.262939	0.943315	1.07077	0.939901	1.21985	0.303915	0.996131	0.585439	0.142077	2.41234	0.535841	0.956309
G20	genus_ChristensenellaceaeR.7group.id.11283	8	1.00478	0.836448	1.20699	0.959329	0.997424	1.09087	0.854309	1.39294	0.485541	0.996131	0.883812	0.464101	1.68309	0.719979	0.977461
G21	genus_Clostridiuminnocuumgroup.id.14397	8	1.01625	0.916189	1.12725	0.760472	0.943315	1.0835	0.964646	1.21701	0.176107	0.996131	1.6834	1.10141	2.57291	0.0528401	0.956309
G22	genus_Clostridiumsensustricto1.id.1873	6	0.909313	0.781176	1.05847	0.219916	0.943315	0.941212	0.777053	1.14005	0.535527	0.996131	0.895586	0.584738	1.37168	0.638824	0.962279
G23	genus_Collinsella.id.815	8	1.15268	0.965447	1.37622	0.116143	0.943315	1.18087	0.919034	1.51731	0.193648	0.996131	1.29216	0.635826	2.626	0.505257	0.956309
G24	genus_Coprobacter.id.949	12	1.0441	0.922093	1.18225	0.496067	0.943315	0.966251	0.851425	1.09656	0.594802	0.996131	1.14539	0.677041	1.93771	0.623804	0.962279
G25	genus_Coprococcus1.id.11301	12	0.936253	0.790355	1.10908	0.445993	0.943315	0.960774	0.788525	1.17065	0.69139	0.996131	1.25616	0.841765	1.87456	0.29027	0.956309
G26	genus_Coprococcus2.id.11302	9	0.992061	0.851688	1.15557	0.91844	0.972369	1.03033	0.851829	1.24623	0.758228	0.996131	1.63307	0.730651	3.65005	0.270912	0.956309
G27	genus_Coprococcus3.id.11303	9	0.950563	0.779693	1.15888	0.616026	0.943315	0.948321	0.742964	1.21044	0.669991	0.996131	0.566982	0.173209	1.85596	0.379532	0.956309
G28	genus_DefluviitaleaceaeUCG011.id.11287	9	1.04084	0.921261	1.17595	0.520285	0.943315	1.03998	0.8841	1.22333	0.636121	0.996131	0.61574	0.386544	0.980833	0.0805374	0.956309
G29	genus_Desulfovibrio.id.3173	11	1.04343	0.923483	1.17895	0.495027	0.943315	1.06216	0.898126	1.25614	0.481079	0.996131	0.875285	0.608221	1.25961	0.491418	0.956309
G30	genus_Dialister.id.2183	11	0.971387	0.804003	1.17362	0.763523	0.943315	0.883032	0.721975	1.08002	0.225989	0.996131	0.617967	0.299117	1.2767	0.229756	0.956309
G31	genus_Dorea.id.1997	11	1.04419	0.886639	1.22973	0.604347	0.943315	1.03128	0.838651	1.26816	0.770301	0.996131	0.785888	0.544746	1.13377	0.229692	0.956309
G32	genus_Eggerthella.id.819	9	1.01087	0.920906	1.10961	0.820225	0.950161	0.999075	0.87961	1.13477	0.988639	0.996131	0.977156	0.641868	1.48759	0.9172	0.977461
G33	genus_Eisenbergiella.id.11304	11	1.01667	0.922021	1.12103	0.74023	0.943315	0.980749	0.864692	1.11238	0.762256	0.996131	1.58135	0.664928	3.76083	0.326887	0.956309
G34	genus_Enterorhabdus.id.820	6	1.0415	0.8926	1.21524	0.605442	0.943315	1.04173	0.865906	1.25325	0.664705	0.996131	0.886261	0.582655	1.34807	0.602716	0.956309
G35	genus_Erysipelatoclostridium.id.11381	15	1.15601	1.04929	1.27359	0.00335159	0.398839	1.13198	0.990836	1.29322	0.0680765	0.996131	1.06673	0.729395	1.56009	0.744379	0.977461
G36	genus_ErysipelotrichaceaeUCG003.id.11384	16	1.06217	0.951469	1.18575	0.28278	0.943315	1.10779	0.951406	1.28988	0.187364	0.996131	1.13108	0.839249	1.52439	0.432056	0.956309
G37	genus_Escherichia.Shigella.id.3504	10	0.927985	0.764767	1.12604	0.448885	0.943315	0.941482	0.769084	1.15253	0.558986	0.996131	0.942414	0.497726	1.7844	0.860037	0.977461
G38	genus_Eubacteriumbrachygroup.id.11296	10	0.970833	0.882523	1.06798	0.54296	0.943315	0.922809	0.832453	1.02297	0.12651	0.996131	0.674505	0.489953	0.928572	0.0422188	0.956309
G39	genus_Eubacteriumcoprostanoligenesgroup.id.11375	13	0.984948	0.855054	1.13457	0.833514	0.950161	1.00365	0.835482	1.20566	0.968978	0.996131	0.848653	0.49841	1.44502	0.557879	0.956309
G40	genus_Eubacteriumeligensgroup.id.14372	6	0.951525	0.758902	1.19304	0.666784	0.943315	1.06812	0.832185	1.37093	0.604837	0.996131	1.76678	0.871111	3.58335	0.189807	0.956309
G41	genus_Eubacteriumfissicatenagroup.id.14373	9	1.03784	0.942937	1.1423	0.447752	0.943315	1.00128	0.88769	1.12941	0.983338	0.996131	0.81614	0.495252	1.34494	0.45153	0.956309
G42	genus_Eubacteriumhalliigroup.id.11338	14	0.964542	0.858405	1.0838	0.543866	0.943315	1.0241	0.86779	1.20855	0.778111	0.996131	1.13439	0.890324	1.44535	0.327789	0.956309
G43	genus_Eubacteriumnodatumgroup.id.11297	11	0.993214	0.926282	1.06498	0.848306	0.950161	1.00337	0.914572	1.1008	0.943224	0.996131	0.933604	0.674625	1.292	0.688235	0.977461
G44	genus_Eubacteriumoxidoreducensgroup.id.11339	5	1.04718	0.923863	1.18695	0.47083	0.943315	1.04189	0.885747	1.22556	0.620312	0.996131	0.787389	0.494804	1.25298	0.387508	0.956309
G45	genus_Eubacteriumrectalegroup.id.14374	9	1.1991	1.01704	1.41376	0.0306842	0.943315	1.11091	0.888419	1.38913	0.356303	0.996131	0.649313	0.3486	1.20943	0.215763	0.956309
G46	genus_Eubacteriumruminantiumgroup.id.11340	18	1.00151	0.914511	1.09679	0.973977	0.997424	0.988824	0.883713	1.10644	0.8446	0.996131	1.20018	0.890339	1.61785	0.248499	0.956309
G47	genus_Eubacteriumventriosumgroup.id.11341	15	0.971067	0.851661	1.10721	0.660961	0.943315	0.94938	0.800551	1.12588	0.550423	0.996131	1.20923	0.668087	2.1887	0.541132	0.956309
G48	genus_Eubacteriumxylanophilumgroup.id.14375	9	1.08864	0.944302	1.25504	0.241879	0.943315	1.15528	0.962849	1.38618	0.120484	0.996131	1.3294	0.867586	2.03705	0.232297	0.956309
G49	genus_Faecalibacterium.id.2057	10	1.06189	0.937341	1.20299	0.345472	0.943315	1.0231	0.864009	1.21149	0.791101	0.996131	1.07509	0.842586	1.37175	0.576361	0.956309
G50	genus_FamilyXIIIAD3011group.id.11293	13	1.00193	0.857543	1.17062	0.98066	0.997424	1.022	0.847348	1.23265	0.819977	0.996131	1.35212	0.634964	2.87925	0.450575	0.956309
G51	genus_FamilyXIIIUCG001.id.11294	8	1.01422	0.874409	1.17639	0.851991	0.950161	0.973271	0.812038	1.16652	0.769375	0.996131	0.874763	0.554323	1.38044	0.586282	0.956309
G52	genus_Flavonifractor.id.2059	5	0.865458	0.726807	1.03056	0.104785	0.943315	0.886607	0.697146	1.12756	0.32648	0.996131	0.504609	0.251322	1.01316	0.15016	0.956309
G53	genus_Fusicatenibacter.id.11305	19	0.941023	0.836414	1.05872	0.312002	0.943315	0.906758	0.76817	1.07035	0.247426	0.996131	0.857833	0.546163	1.34736	0.514535	0.956309
G54	genus_Gordonibacter.id.821	11	0.99161	0.923522	1.06472	0.816424	0.950161	0.979813	0.895635	1.0719	0.656349	0.996131	1.10093	0.814519	1.48806	0.547185	0.956309
G55	genus_Haemophilus.id.3698	9	1.05273	0.947257	1.16996	0.340053	0.943315	1.0528	0.919787	1.20504	0.455291	0.996131	1.12241	0.886743	1.4207	0.368868	0.956309
G56	genus_Holdemanella.id.11393	11	1.04387	0.935328	1.16501	0.443402	0.943315	1.04453	0.920719	1.185	0.498499	0.996131	0.953911	0.689433	1.31985	0.782224	0.977461
G57	genus_Holdemania.id.2157	14	1.015	0.920319	1.11941	0.765739	0.943315	1.01067	0.886707	1.15197	0.873671	0.996131	0.94543	0.708288	1.26197	0.709969	0.977461
G58	genus_Howardella.id.2000	9	1.04073	0.938267	1.15437	0.450297	0.943315	1.02195	0.913879	1.14279	0.703433	0.996131	1.3979	0.956838	2.04228	0.126901	0.956309
G59	genus_Hungatella.id.11306	5	0.880929	0.688291	1.12748	0.313946	0.943315	0.940932	0.81015	1.09283	0.425216	0.996131	0.614377	0.139283	2.71002	0.56579	0.956309
G60	genus_Intestinibacter.id.11345	14	1.00006	0.889023	1.12496	0.999233	0.999233	1.03862	0.888969	1.21346	0.633121	0.996131	1.02058	0.699246	1.48958	0.917652	0.977461
G61	genus_Intestinimonas.id.2062	16	0.965111	0.871273	1.06906	0.496206	0.943315	0.937053	0.813475	1.0794	0.367559	0.996131	1.01045	0.75888	1.34542	0.944266	0.977461
G62	genus_Lachnoclostridium.id.11308	13	0.913911	0.795658	1.04974	0.20289	0.943315	0.913215	0.755678	1.10359	0.347375	0.996131	0.784506	0.489748	1.25667	0.334373	0.956309
G63	genus_Lachnospira.id.2004	6	0.924665	0.748331	1.14255	0.468122	0.943315	0.882308	0.678247	1.14776	0.350794	0.996131	0.385738	0.122323	1.21641	0.179344	0.956309
G64	genus_LachnospiraceaeFCS020group.id.11314	13	1.04676	0.900606	1.21662	0.551456	0.943315	1.08746	0.916419	1.29043	0.336888	0.996131	0.692455	0.493697	0.971231	0.0566671	0.956309
G65	genus_LachnospiraceaeNC2004group.id.11316	9	0.982774	0.8879	1.08779	0.737271	0.943315	0.951739	0.82396	1.09933	0.501283	0.996131	0.923334	0.611123	1.39505	0.716046	0.977461
G66	genus_LachnospiraceaeND3007group.id.11317	3	0.893921	0.670888	1.1911	0.443806	0.943315	0.89559	0.634781	1.26356	0.530053	0.996131	2.67609	0.0212052	337.722	0.758421	0.977461
G67	genus_LachnospiraceaeNK4A136group.id.11319	15	1.01834	0.894735	1.15903	0.783065	0.950161	0.972145	0.832326	1.13545	0.721406	0.996131	0.875943	0.681981	1.12507	0.318552	0.956309
G68	genus_LachnospiraceaeUCG001.id.11321	13	0.91524	0.827328	1.01249	0.0856111	0.943315	0.949062	0.835529	1.07802	0.421238	0.996131	1.09499	0.719559	1.6663	0.680015	0.977461
G69	genus_LachnospiraceaeUCG004.id.11324	13	1.10679	0.958191	1.27844	0.167771	0.943315	1.10719	0.912268	1.34377	0.302707	0.996131	0.968623	0.510711	1.83711	0.92399	0.977461
G70	genus_LachnospiraceaeUCG008.id.11328	10	1.02839	0.933601	1.13281	0.570385	0.943315	1.02993	0.909548	1.16624	0.641927	0.996131	0.86928	0.532303	1.41958	0.590915	0.956309
G71	genus_LachnospiraceaeUCG010.id.11330	10	0.879611	0.744369	1.03943	0.132062	0.943315	0.819227	0.663839	1.01099	0.0631449	0.996131	1.07217	0.63774	1.80255	0.799258	0.977461
G72	genus_Lactobacillus.id.1837	8	1.05237	0.924491	1.19794	0.439978	0.943315	0.973643	0.852293	1.11227	0.694102	0.996131	0.917591	0.653747	1.28792	0.636736	0.962279
G73	genus_Lactococcus.id.1851	8	1.00482	0.911101	1.10818	0.923342	0.972369	1.0374	0.916864	1.17378	0.560142	0.996131	1.35268	0.889054	2.05808	0.207988	0.956309
G74	genus_Marvinbryantia.id.2005	10	0.897392	0.751782	1.07121	0.230715	0.943315	0.95027	0.772548	1.16888	0.629191	0.996131	0.704944	0.343882	1.44511	0.367693	0.956309
G75	genus_Methanobrevibacter.id.123	6	0.974842	0.879981	1.07993	0.62568	0.943315	0.972127	0.861082	1.09749	0.647831	0.996131	0.989115	0.670173	1.45984	0.958695	0.977461
G76	genus_Odoribacter.id.952	7	1.16351	0.834269	1.62267	0.372221	0.943315	1.16837	0.885233	1.54205	0.271764	0.996131	1.50555	0.492679	4.60072	0.504945	0.956309
G77	genus_Olsenella.id.822	10	0.977832	0.909755	1.051	0.542603	0.943315	0.980294	0.888486	1.08159	0.691587	0.996131	0.901635	0.711534	1.14252	0.416324	0.956309
G78	genus_Oscillibacter.id.2063	13	1.04206	0.934644	1.16182	0.457917	0.943315	1.0859	0.944308	1.24871	0.247649	0.996131	1.39766	0.940625	2.07676	0.125726	0.956309
G79	genus_Oscillospira.id.2064	7	1.12241	0.973464	1.29415	0.111891	0.943315	1.13601	0.947734	1.3617	0.167784	0.996131	0.990447	0.525612	1.86637	0.977461	0.977461
G80	genus_Oxalobacter.id.2978	11	1.02444	0.95003	1.10469	0.530226	0.943315	1.03564	0.936906	1.14477	0.493325	0.996131	1.11629	0.782628	1.5922	0.558733	0.956309
G81	genus_Parabacteroides.id.954	5	1.04563	0.845171	1.29364	0.681132	0.943315	0.926656	0.701742	1.22366	0.591259	0.996131	0.55347	0.146749	2.08743	0.446724	0.956309
G82	genus_Paraprevotella.id.962	13	0.985449	0.905934	1.07194	0.732743	0.943315	1.00085	0.891645	1.12343	0.988496	0.996131	0.941602	0.677412	1.30883	0.727013	0.977461
G83	genus_Parasutterella.id.2892	14	0.960999	0.838742	1.10108	0.566625	0.943315	0.909798	0.78184	1.0587	0.221554	0.996131	0.910516	0.61439	1.34937	0.648814	0.965112
G84	genus_Peptococcus.id.2037	13	0.939707	0.862425	1.02392	0.155538	0.943315	0.958953	0.857939	1.07186	0.460501	0.996131	0.87725	0.622411	1.23643	0.470185	0.956309
G85	genus_Phascolarctobacterium.id.2168	9	0.955054	0.780779	1.16823	0.654603	0.943315	1.07871	0.891968	1.30456	0.434667	0.996131	0.649967	0.257765	1.63892	0.391589	0.956309
G86	genus_Prevotella7.id.11182	11	0.980644	0.91381	1.05237	0.587316	0.943315	0.952268	0.863095	1.05065	0.329571	0.996131	0.832854	0.550305	1.26047	0.409459	0.956309
G87	genus_Prevotella9.id.11183	15	0.985712	0.899299	1.08043	0.758515	0.943315	1.00183	0.886409	1.13228	0.976668	0.996131	0.907263	0.694729	1.18482	0.487448	0.956309
G88	genus_RikenellaceaeRC9gutgroup.id.11191	11	0.972861	0.891433	1.06173	0.537281	0.943315	0.959772	0.866476	1.06311	0.431295	0.996131	1.23809	0.713609	2.14803	0.466861	0.956309
G89	genus_Romboutsia.id.11347	14	1.01214	0.882227	1.16118	0.863322	0.950161	0.952875	0.802677	1.13118	0.581241	0.996131	0.869477	0.574983	1.31481	0.519943	0.956309
G90	genus_Roseburia.id.2012	14	1.04214	0.908966	1.19482	0.554051	0.943315	0.989336	0.827689	1.18255	0.90623	0.996131	1.00784	0.663119	1.53175	0.971444	0.977461
G91	genus_Ruminiclostridium5.id.11355	11	0.891825	0.766235	1.038	0.139301	0.943315	0.891943	0.737674	1.07847	0.237897	0.996131	0.750616	0.398025	1.41555	0.398522	0.956309
G92	genus_Ruminiclostridium6.id.11356	15	1.10406	0.982441	1.24073	0.0964147	0.943315	1.06915	0.906799	1.26056	0.426208	0.996131	1.14173	0.856453	1.52202	0.382648	0.956309
G93	genus_Ruminiclostridium9.id.11357	8	0.971781	0.811364	1.16392	0.755819	0.943315	0.991453	0.784811	1.2525	0.942614	0.996131	1.06414	0.448286	2.52605	0.892526	0.977461
G94	genus_RuminococcaceaeNK4A214group.id.11358	13	1.15704	0.954407	1.40269	0.137561	0.943315	1.23694	1.01855	1.50215	0.0319176	0.996131	1.02687	0.530344	1.98825	0.938726	0.977461
G95	genus_RuminococcaceaeUCG002.id.11360	20	1.08902	0.939449	1.2624	0.257914	0.943315	1.08112	0.931121	1.25528	0.306072	0.996131	0.941351	0.638265	1.38836	0.763965	0.977461
G96	genus_RuminococcaceaeUCG003.id.11361	12	1.11415	0.983583	1.26205	0.089186	0.943315	1.04158	0.871569	1.24476	0.654066	0.996131	0.993502	0.661817	1.49142	0.975529	0.977461
G97	genus_RuminococcaceaeUCG004.id.11362	11	1.0068	0.899412	1.12701	0.906236	0.97155	0.988288	0.854695	1.14276	0.873672	0.996131	1.18884	0.635436	2.2242	0.601491	0.956309
G98	genus_RuminococcaceaeUCG005.id.11363	14	0.980983	0.873814	1.1013	0.744965	0.943315	0.942776	0.798649	1.11291	0.486332	0.996131	1.13307	0.82744	1.55159	0.451091	0.956309
G99	genus_RuminococcaceaeUCG009.id.11366	11	0.964034	0.829427	1.12049	0.633104	0.943315	0.993784	0.864232	1.14276	0.930281	0.996131	1.16217	0.640194	2.10972	0.633136	0.962279
G100	genus_RuminococcaceaeUCG010.id.11367	6	1.0115	0.858927	1.19117	0.890991	0.96389	0.998243	0.810891	1.22888	0.986769	0.996131	1.04929	0.669231	1.64518	0.844166	0.977461
G101	genus_RuminococcaceaeUCG011.id.11368	8	1.00686	0.930388	1.08963	0.86523	0.950161	1.01359	0.915983	1.1216	0.793843	0.996131	0.824007	0.554903	1.22361	0.374315	0.956309
G102	genus_RuminococcaceaeUCG013.id.11370	11	0.888621	0.707707	1.11578	0.309288	0.943315	1.00055	0.801872	1.24845	0.996131	0.996131	0.92469	0.463546	1.84459	0.829097	0.977461
G103	genus_RuminococcaceaeUCG014.id.11371	10	0.926711	0.783995	1.09541	0.37238	0.943315	0.86005	0.718048	1.03014	0.101522	0.996131	0.755069	0.51715	1.10244	0.183776	0.956309
G104	genus_Ruminococcus1.id.11373	10	0.908165	0.789338	1.04488	0.178177	0.943315	0.86708	0.721319	1.0423	0.128802	0.996131	0.759048	0.518338	1.11154	0.194333	0.956309
G105	genus_Ruminococcus2.id.11374	14	0.896833	0.803077	1.00153	0.0532633	0.943315	0.892855	0.769119	1.0365	0.136482	0.996131	0.84411	0.650774	1.09488	0.225769	0.956309
G106	genus_Ruminococcusgauvreauiigroup.id.11342	12	0.965924	0.853542	1.0931	0.582744	0.943315	0.947599	0.812475	1.1052	0.49289	0.996131	0.694914	0.408199	1.18302	0.209633	0.956309
G107	genus_Ruminococcusgnavusgroup.id.14376	11	0.990776	0.889761	1.10326	0.865876	0.950161	0.994051	0.879788	1.12315	0.923695	0.996131	1.24548	0.740312	2.09536	0.429565	0.956309
G108	genus_Ruminococcustorquesgroup.id.14377	9	0.985242	0.824177	1.17778	0.870316	0.950161	0.909272	0.714786	1.15668	0.438571	0.996131	1.02834	0.562262	1.88078	0.930246	0.977461
G109	genus_Sellimonas.id.14369	9	1.01323	0.936816	1.09587	0.742574	0.943315	0.996391	0.905524	1.09638	0.940926	0.996131	0.772089	0.515199	1.15707	0.250378	0.956309
G110	genus_Senegalimassilia.id.11160	6	0.945266	0.821364	1.08786	0.432315	0.943315	0.894815	0.74974	1.06796	0.218159	0.996131	1.01318	0.564207	1.81941	0.967146	0.977461
G111	genus_Slackia.id.825	6	0.912372	0.765626	1.08724	0.305339	0.943315	0.959222	0.804499	1.1437	0.642723	0.996131	1.45186	0.441994	4.76904	0.572145	0.956309
G112	genus_Streptococcus.id.1853	15	1.06455	0.937203	1.20921	0.3359	0.943315	1.0591	0.884633	1.26797	0.531823	0.996131	1.05746	0.676602	1.65269	0.81012	0.977461
G113	genus_Subdoligranulum.id.2070	11	1.03533	0.900974	1.18971	0.624463	0.943315	1.05979	0.882009	1.2734	0.535377	0.996131	1.03958	0.727498	1.48553	0.835982	0.977461
G114	genus_Sutterella.id.2896	12	1.01962	0.898105	1.15758	0.764077	0.943315	0.979035	0.812834	1.17922	0.823368	0.996131	1.0995	0.630348	1.91783	0.745147	0.977461
G115	genus_Terrisporobacter.id.11348	5	0.968222	0.812431	1.15389	0.718247	0.943315	0.930183	0.767711	1.12704	0.459945	0.996131	0.983393	0.533985	1.81103	0.960513	0.977461
G116	genus_Turicibacter.id.2162	8	1.02069	0.901882	1.15515	0.745659	0.943315	1.03613	0.872133	1.23096	0.686417	0.996131	1.08742	0.665533	1.77675	0.749331	0.977461
G117	genus_Tyzzerella3.id.11335	12	0.940901	0.86704	1.02105	0.144161	0.943315	0.969227	0.869414	1.0805	0.572958	0.996131	0.720544	0.45738	1.13513	0.187898	0.956309
G118	genus_Veillonella.id.2198	5	0.935487	0.791982	1.10499	0.432509	0.943315	1.05855	0.857294	1.30706	0.596882	0.996131	1.62907	0.0206546	128.488	0.840713	0.977461
G119	genus_Victivallis.id.2256	11	0.99328	0.926653	1.0647	0.849056	0.950161	0.999263	0.908771	1.09876	0.987847	0.996131	0.946119	0.601971	1.48702	0.815642	0.977461
O1	order_Actinomycetales.id.420	4	1.09395	0.936785	1.27749	0.256467	0.561916	1.12791	0.93298	1.36358	0.21372	0.825695	1.16264	0.828545	1.63145	0.475225	0.887182
O2	order_Bacillales.id.1674	8	1.00808	0.925842	1.09762	0.852933	0.949137	0.993511	0.898746	1.09827	0.898719	0.99545	0.951146	0.658446	1.37396	0.798463	0.887182
O3	order_Bacteroidales.id.913	13	0.994335	0.840412	1.17645	0.947214	0.949137	1.01912	0.837757	1.23974	0.849781	0.99545	1.00039	0.651994	1.53495	0.998611	0.998611
O4	order_Bifidobacteriales.id.432	16	0.965386	0.874593	1.0656	0.484516	0.745409	0.926371	0.808618	1.06127	0.270178	0.825695	0.878825	0.629162	1.22756	0.461277	0.887182
O5	order_Burkholderiales.id.2874	10	1.10863	0.94465	1.30108	0.206674	0.545693	1.10828	0.896807	1.36961	0.341236	0.825695	1.16901	0.684091	1.99766	0.583543	0.887182
O6	order_Clostridiales.id.1863	13	1.11137	0.967332	1.27685	0.135957	0.54383	1.11518	0.921737	1.34922	0.262048	0.825695	1.27546	0.701461	2.31915	0.440604	0.887182
O7	order_Coriobacteriales.id.810	18	0.93832	0.832492	1.0576	0.297063	0.561916	0.944935	0.802361	1.11284	0.497303	0.959923	0.912749	0.557862	1.4934	0.721037	0.887182
O8	order_Desulfovibrionales.id.3156	11	1.02402	0.884598	1.18541	0.750598	0.938247	1.02459	0.845816	1.24114	0.803921	0.99545	0.802209	0.42857	1.50159	0.508181	0.887182
O9	order_Enterobacteriales.id.3468	6	1.09856	0.906273	1.33166	0.338296	0.563826	1.03533	0.807886	1.32681	0.783812	0.99545	1.65737	0.434524	6.32159	0.500545	0.887182
O10	order_Erysipelotrichales.id.2148	13	1.11054	0.939813	1.31229	0.218277	0.545693	1.10838	0.891481	1.37805	0.354383	0.825695	1.56946	0.760253	3.23997	0.248412	0.887182
O11	order_Gastranaerophilales.id.1591	9	1.03206	0.929096	1.14643	0.556208	0.794582	1.0037	0.87428	1.15229	0.958141	0.99545	1.19023	0.866801	1.63434	0.317429	0.887182
O12	order_Lactobacillales.id.1800	15	1.00433	0.879344	1.14709	0.949137	0.949137	0.967079	0.806663	1.1594	0.717545	0.99545	1.05536	0.738882	1.50739	0.771727	0.887182
O13	order_Methanobacteriales.id.120	9	1.04308	0.961659	1.1314	0.309054	0.561916	1.03512	0.929898	1.15225	0.527958	0.959923	1.06354	0.772862	1.46355	0.716488	0.887182
O14	order_MollicutesRF9.id.11579	13	1.15345	1.03958	1.27979	0.00710284	0.142057	1.13491	0.985801	1.30657	0.0782384	0.77307	1.14219	0.85165	1.53183	0.393682	0.887182
O15	order_NB1n.id.3953	12	1.10341	1.00721	1.20879	0.0344764	0.238368	1.1426	1.02503	1.27366	0.0161143	0.322286	0.924462	0.622876	1.37207	0.704809	0.887182
O16	order_Pasteurellales.id.3688	13	1.07867	0.986588	1.17935	0.0962303	0.481151	1.10065	0.976605	1.24044	0.11596	0.77307	1.0524	0.863797	1.28218	0.622254	0.887182
O17	order_Rhodospirillales.id.2667	13	1.0057	0.903379	1.11962	0.917265	0.949137	1.00038	0.877265	1.14078	0.99545	0.99545	0.979185	0.630582	1.5205	0.927043	0.975835
O18	order_Selenomonadales.id.2165	11	1.17613	1.01085	1.36844	0.0357552	0.238368	1.10342	0.889182	1.36927	0.371563	0.825695	1.38894	0.835395	2.30928	0.237086	0.887182
O19	order_Verrucomicrobiales.id.4030	12	1.08226	0.960483	1.21947	0.194299	0.545693	1.01995	0.864004	1.20405	0.815468	0.99545	0.886515	0.584485	1.34462	0.583372	0.887182
O20	order_Victivallales.id.2254	8	1.01791	0.924932	1.12024	0.716419	0.938247	1.0234	0.901345	1.16198	0.721137	0.99545	1.10383	0.768383	1.58573	0.612212	0.887182
P1	phylum_Actinobacteria.id.400	16	1.07382	0.953332	1.20955	0.240813	0.205594	1.01948	0.864468	1.20228	0.818698	0.818698	1.00901	0.623438	1.63304	0.971396	0.990373
P2	phylum_Bacteroidetes.id.905	11	1.02936	0.85782	1.23519	0.755728	0.205594	1.04361	0.855914	1.27248	0.673025	0.818698	0.997189	0.639147	1.5558	0.990373	0.990373
P3	phylum_Cyanobacteria.id.1500	8	0.922298	0.732151	1.16183	0.492293	0.205594	0.924287	0.770977	1.10808	0.39484	0.818698	0.890505	0.36718	2.1597	0.80609	0.990373
P4	phylum_Euryarchaeota.id.55	11	1.01866	0.948316	1.09421	0.612636	0.205594	0.983387	0.893314	1.08254	0.732497	0.818698	0.877595	0.63924	1.20483	0.440171	0.990373
P5	phylum_Firmicutes.id.1672	14	0.979554	0.86285	1.11204	0.749594	0.205594	0.942781	0.801328	1.1092	0.477451	0.818698	0.933219	0.670391	1.29909	0.68936	0.990373
P6	phylum_Lentisphaerae.id.2238	9	1.03946	0.946608	1.14141	0.417582	0.205594	1.04419	0.924738	1.17908	0.485399	0.818698	1.1427	0.785905	1.66148	0.507407	0.990373
P7	phylum_Proteobacteria.id.2375	12	0.982892	0.779153	1.23991	0.884234	0.205594	0.962503	0.777538	1.19147	0.72558	0.818698	0.931288	0.472082	1.83717	0.841409	0.990373
P8	phylum_Tenericutes.id.3919	11	1.09929	0.956385	1.26354	0.18275	0.205594	1.06549	0.90028	1.26103	0.460534	0.818698	1.22304	0.762668	1.96131	0.425013	0.990373
P9	phylum_Verrucomicrobia.id.3982	12	1.06968	0.926618	1.23483	0.357795	0.357795	1.11657	0.946358	1.31741	0.191331	0.818698	0.929624	0.632833	1.36561	0.717713	0.990373
MR Mendelian randomizaton, NSNP number of single nucleotide polymorphism, OR odds ratio, LCI lower 95% confidence interval, UCI upper 95% confidence interval, FDR false discovery rate
