# Supplementary material for: Mendelian randomization analysis revealed a gut microbiota–mammary axis in breast cancer
Source: Front Microbiol. 2023 Aug 23;14:1193725. doi: 10.3389/fmicb.2023.1193725 (PMC10482102; doi:10.3389/fmicb.2023.1193725)
Supplement: Supplementary file 5 [file Table_5.xlsx]

## Sheet: Sheet1
Supplementary Table 5. Causal influence of gut microbiota on risk of Her2+ breast cancer based on Finngen database
ID	Gut bacteria	NSNP	Inverse variance weighted					Weighted median					MR Egger
			OR	LCI	UCI	p-value	FDR	OR	LCI	UCI	p-value	FDR	OR	LCI	UCI	p-value	FDR
C1	class_Actinobacteria.id.419	18	1.05074	0.89805	1.2294	0.536693	0.855922	1.13099	0.942169	1.35766	0.186562	0.920753	1.09265	0.679113	1.758	0.719766	0.954051
C2	class_Alphaproteobacteria.id.2379	6	1.20108	0.992446	1.45358	0.0598214	0.597049	1.13319	0.875294	1.46706	0.342606	0.920753	0.841529	0.431681	1.6405	0.63909	0.954051
C3	class_Bacilli.id.1673	18	1.04389	0.900244	1.21045	0.569587	0.855922	1.02867	0.840259	1.25933	0.784201	0.920753	1.05151	0.699721	1.58016	0.812082	0.954051
C4	class_Bacteroidia.id.912	13	1.01653	0.840046	1.23009	0.866184	0.900584	0.98347	0.761667	1.26986	0.898286	0.920753	0.960074	0.591658	1.5579	0.871959	0.954051
C5	class_Betaproteobacteria.id.2867	10	1.07199	0.809437	1.4197	0.627676	0.855922	1.10839	0.829849	1.48041	0.485866	0.920753	1.07099	0.416094	2.75665	0.890448	0.954051
C6	class_Clostridia.id.1859	12	1.1624	0.94256	1.43351	0.159449	0.723034	1.26079	0.973002	1.6337	0.0796078	0.920753	1.87994	0.796697	4.43604	0.180122	0.954051
C7	class_Coriobacteriia.id.809	18	0.947671	0.80811	1.11133	0.50844	0.855922	0.942842	0.753519	1.17973	0.606786	0.920753	0.88195	0.449188	1.73165	0.719943	0.954051
C8	class_Deltaproteobacteria.id.3087	12	1.04705	0.871454	1.25802	0.62351	0.855922	1.0372	0.818721	1.31399	0.762141	0.920753	0.993408	0.430351	2.29315	0.987941	0.987941
C9	class_Erysipelotrichia.id.2147	13	1.09289	0.884608	1.35021	0.410283	0.855922	1.01419	0.76835	1.33869	0.920753	0.920753	1.5922	0.629317	4.02831	0.347156	0.954051
C10	class_Gammaproteobacteria.id.3303	7	1.24262	0.974672	1.58423	0.0796066	0.597049	1.24877	0.915292	1.70376	0.161038	0.920753	1.58807	0.725085	3.47814	0.299795	0.954051
C11	class_Lentisphaeria.id.2250	8	1.01731	0.900863	1.14882	0.781975	0.900584	0.961222	0.82234	1.12356	0.619362	0.920753	0.765491	0.496424	1.1804	0.271989	0.954051
C12	class_Melainabacteria.id.1589	10	0.992196	0.877438	1.12196	0.900584	0.900584	0.937763	0.793009	1.10894	0.452542	0.920753	1.31939	0.908186	1.91678	0.183866	0.954051
C13	class_Methanobacteria.id.119	9	1.02906	0.925805	1.14382	0.595446	0.855922	1.00769	0.88026	1.15356	0.911607	0.920753	0.906779	0.598673	1.37345	0.658123	0.954051
C14	class_Mollicutes.id.3920	11	1.04096	0.842115	1.28675	0.710521	0.888151	1.13643	0.909143	1.42053	0.261298	0.920753	1.16214	0.563493	2.39677	0.693618	0.954051
C15	class_Negativicutes.id.2164	11	1.15722	0.928913	1.44163	0.192809	0.723034	1.07015	0.822521	1.39234	0.613604	0.920753	1.09413	0.503328	2.3784	0.825438	0.954051
F1	family_Acidaminococcaceae.id.2166	7	0.959968	0.708598	1.30051	0.791976	0.884154	0.7874	0.600894	1.03179	0.0830833	0.736624	0.617622	0.246208	1.54933	0.351539	0.959093
F2	family_Actinomycetaceae.id.421	4	1.04786	0.856168	1.28246	0.650184	0.822275	1.08774	0.855075	1.3837	0.493399	0.978352	1.18589	0.76305	1.84305	0.527651	0.959093
F3	family_Alcaligenaceae.id.2875	14	1.05241	0.880565	1.25778	0.574391	0.795692	1.0528	0.828097	1.33847	0.674453	0.978352	1.05475	0.484006	2.29852	0.895533	0.959093
F4	family_Bacteroidaceae.id.917	8	1.29992	1.0391	1.6262	0.0216937	0.277766	1.18943	0.880672	1.60643	0.257927	0.916142	1.00078	0.290605	3.44645	0.999057	0.999057
F5	family_BacteroidalesS24.7group.id.11173	8	1.1571	1.00006	1.33881	0.0498992	0.277766	1.15798	0.953899	1.40571	0.138117	0.736624	0.959086	0.548993	1.67552	0.888126	0.959093
F6	family_Bifidobacteriaceae.id.433	16	1.06674	0.925178	1.22996	0.373793	0.795692	1.14795	0.9657	1.3646	0.117744	0.736624	1.08215	0.660251	1.77363	0.758764	0.959093
F7	family_Christensenellaceae.id.1866	11	0.995907	0.855956	1.15874	0.957661	0.957661	0.983205	0.784281	1.23258	0.883239	0.978352	1.06889	0.796491	1.43444	0.667605	0.959093
F8	family_Clostridiaceae1.id.1869	10	0.982936	0.819343	1.17919	0.852989	0.884154	1.01932	0.800765	1.29752	0.876495	0.978352	1.17596	0.693152	1.99506	0.564475	0.959093
F9	family_ClostridialesvadinBB60group.id.11286	15	1.04387	0.918637	1.18617	0.510246	0.795692	1.0668	0.90192	1.26182	0.450326	0.978352	1.06116	0.74769	1.50606	0.744948	0.959093
F10	family_Coriobacteriaceae.id.811	18	0.947671	0.80811	1.11133	0.50844	0.795692	0.942842	0.762178	1.16633	0.587604	0.978352	0.88195	0.449188	1.73165	0.719943	0.959093
F11	family_Defluviitaleaceae.id.1924	11	1.01651	0.881731	1.17189	0.821501	0.884154	1.0405	0.859048	1.26028	0.684694	0.978352	0.760626	0.458128	1.26286	0.317724	0.959093
F12	family_Desulfovibrionaceae.id.3169	9	1.06556	0.866664	1.3101	0.546903	0.795692	1.03167	0.796435	1.33638	0.813339	0.978352	0.915879	0.391235	2.14407	0.845299	0.959093
F13	family_Enterobacteriaceae.id.3469	6	0.931329	0.725123	1.19617	0.577422	0.795692	1.03189	0.769426	1.38389	0.833942	0.978352	0.620567	0.108758	3.54093	0.619757	0.959093
F14	family_Erysipelotrichaceae.id.2149	13	1.09289	0.884608	1.35021	0.410283	0.795692	1.01419	0.777578	1.3228	0.917205	0.978352	1.5922	0.629317	4.02831	0.347156	0.959093
F15	family_familyXI.id.1936	8	0.97378	0.882989	1.07391	0.594668	0.795692	0.963408	0.856556	1.08359	0.534259	0.978352	1.28627	0.690205	2.39711	0.458177	0.959093
F16	family_familyXIII.id.1957	7	0.888999	0.692354	1.1415	0.356295	0.795692	1.05372	0.751011	1.47845	0.762001	0.978352	1.32157	0.520369	3.35634	0.583122	0.959093
F17	family_Lachnospiraceae.id.1987	16	0.832186	0.694004	0.997882	0.0473797	0.277766	0.809631	0.630011	1.04046	0.0989272	0.736624	0.834744	0.432805	1.60995	0.598353	0.959093
F18	family_Lactobacillaceae.id.1836	10	1.18442	1.04925	1.337	0.00619036	0.198092	1.20248	1.0123	1.4284	0.0358063	0.736624	0.937746	0.686422	1.28109	0.696934	0.959093
F19	family_Methanobacteriaceae.id.121	9	1.02906	0.925805	1.14382	0.595446	0.795692	1.00769	0.87231	1.16407	0.917146	0.978352	0.906779	0.598673	1.37345	0.658123	0.959093
F20	family_Oxalobacteraceae.id.2966	14	1.06298	0.968103	1.16715	0.200409	0.795692	1.07262	0.943163	1.21984	0.285399	0.916142	1.0251	0.704278	1.49207	0.899149	0.959093
F21	family_Pasteurellaceae.id.3689	13	1.1265	0.998925	1.27038	0.0520812	0.277766	1.15264	0.982487	1.35227	0.0813	0.736624	1.15922	0.886645	1.51559	0.303125	0.959093
F22	family_Peptococcaceae.id.2024	10	1.09591	0.937079	1.28167	0.251588	0.795692	1.07414	0.870315	1.3257	0.505295	0.978352	1.35485	0.877192	2.0926	0.208129	0.959093
F23	family_Peptostreptococcaceae.id.2042	13	0.986231	0.848598	1.14619	0.856524	0.884154	1.0986	0.890623	1.35515	0.379826	0.978352	1.20154	0.85327	1.69197	0.315637	0.959093
F24	family_Porphyromonadaceae.id.943	10	1.08311	0.870474	1.34768	0.474015	0.795692	1.1528	0.874478	1.5197	0.313166	0.916142	1.00533	0.437129	2.31211	0.990324	0.999057
F25	family_Prevotellaceae.id.960	16	0.947895	0.816742	1.10011	0.48125	0.795692	0.921133	0.751166	1.12956	0.42989	0.978352	0.723078	0.421242	1.24119	0.259132	0.959093
F26	family_Rhodospirillaceae.id.2717	13	0.949716	0.816409	1.10479	0.503763	0.795692	0.906436	0.748393	1.09785	0.314924	0.916142	0.939759	0.48407	1.82442	0.857691	0.959093
F27	family_Rikenellaceae.id.967	18	1.04172	0.89534	1.21203	0.596769	0.795692	0.979487	0.792387	1.21077	0.848026	0.978352	1.49411	0.930641	2.39872	0.115896	0.959093
F28	family_Ruminococcaceae.id.2050	10	1.20528	0.999041	1.45409	0.0511779	0.277766	1.20254	0.917692	1.5758	0.181146	0.828096	1.20219	0.786863	1.83675	0.41922	0.959093
F29	family_Streptococcaceae.id.1850	14	0.866323	0.725856	1.03397	0.111868	0.511398	0.985305	0.775445	1.25196	0.903575	0.978352	0.718263	0.338388	1.52459	0.405709	0.959093
F30	family_Veillonellaceae.id.2172	18	0.969663	0.842285	1.1163	0.668099	0.822275	0.960693	0.790122	1.16809	0.687617	0.978352	0.956359	0.715312	1.27864	0.767178	0.959093
F31	family_Verrucomicrobiaceae.id.4036	12	1.06255	0.884406	1.27659	0.516966	0.795692	1.00124	0.806387	1.24318	0.991043	0.991043	0.74842	0.397678	1.40851	0.39016	0.959093
F32	family_Victivallaceae.id.2255	10	1.01648	0.923535	1.11878	0.738319	0.875045	0.999004	0.884259	1.12864	0.987233	0.991043	0.943553	0.613636	1.45085	0.797941	0.959093
G1	genus_Actinomyces.id.423	7	1.127	0.964771	1.31651	0.131624	0.965387	1.14734	0.935811	1.40669	0.186187	0.999443	1.10973	0.758413	1.62378	0.614867	0.991308
G2	genus_Adlercreutzia.id.812	8	0.998504	0.796209	1.2522	0.989661	0.996464	0.975971	0.763834	1.24703	0.845777	0.999443	0.679872	0.245775	1.88069	0.485393	0.991308
G3	genus_Akkermansia.id.4037	12	1.0624	0.884295	1.27637	0.517936	0.973518	1.00053	0.805357	1.24301	0.996147	0.999443	0.747586	0.39756	1.40579	0.387819	0.991308
G4	genus_Alistipes.id.968	11	1.1607	0.936525	1.43853	0.173498	0.965387	1.08163	0.810501	1.44347	0.594044	0.999443	1.65914	0.579893	4.74697	0.36982	0.991308
G5	genus_Allisonella.id.2174	8	1.00808	0.914295	1.11149	0.871619	0.996464	0.977411	0.863572	1.10626	0.717612	0.999443	0.76052	0.392542	1.47345	0.448176	0.991308
G6	genus_Alloprevotella.id.961	5	0.933698	0.824604	1.05722	0.27917	0.973518	0.97439	0.827398	1.1475	0.755835	0.999443	1.0408	0.343493	3.15366	0.948085	0.991308
G7	genus_Anaerofilum.id.2053	10	1.04328	0.899355	1.21025	0.575849	0.973518	1.01805	0.86798	1.19407	0.825957	0.999443	1.02429	0.436401	2.40415	0.957381	0.991308
G8	genus_Anaerostipes.id.1991	13	0.939081	0.780604	1.12973	0.505083	0.973518	1.00015	0.782508	1.27833	0.999032	0.999443	0.911622	0.467465	1.77779	0.791009	0.991308
G9	genus_Anaerotruncus.id.2054	13	0.975364	0.790834	1.20295	0.815666	0.996464	0.98254	0.758506	1.27275	0.893875	0.999443	1.18532	0.632439	2.22155	0.606331	0.991308
G10	genus_Bacteroides.id.918	8	1.29992	1.0391	1.6262	0.0216937	0.645388	1.18943	0.880764	1.60626	0.257762	0.999443	1.00078	0.290605	3.44645	0.999057	0.999057
G11	genus_Barnesiella.id.944	12	0.893765	0.752101	1.06211	0.202097	0.965387	0.915978	0.718155	1.16829	0.479572	0.999443	1.09727	0.542317	2.22009	0.801519	0.991308
G12	genus_Bifidobacterium.id.436	16	1.05478	0.92884	1.19779	0.41103	0.973518	1.11882	0.946715	1.32222	0.187677	0.999443	1.10633	0.775848	1.57758	0.585566	0.991308
G13	genus_Bilophila.id.3170	13	1.00109	0.848574	1.18101	0.989714	0.996464	0.940751	0.748509	1.18237	0.6005	0.999443	0.892877	0.39638	2.01128	0.789556	0.991308
G14	genus_Blautia.id.1992	12	1.18367	0.934731	1.49891	0.161599	0.965387	1.28608	0.989628	1.67135	0.0598346	0.999443	1.38934	0.742642	2.59919	0.327746	0.991308
G15	genus_Butyricicoccus.id.2055	8	1.01914	0.832168	1.24812	0.854529	0.996464	1.04274	0.797555	1.3633	0.759585	0.999443	1.10997	0.743101	1.65797	0.628501	0.991308
G16	genus_Butyricimonas.id.945	13	0.953215	0.795695	1.14192	0.603107	0.973518	0.847939	0.678003	1.06047	0.148319	0.999443	1.27818	0.671726	2.43217	0.470295	0.991308
G17	genus_Butyrivibrio.id.1993	15	0.995934	0.924972	1.07234	0.913974	0.996464	0.997948	0.903848	1.10184	0.967569	0.999443	0.920161	0.662019	1.27896	0.628644	0.991308
G18	genus_CandidatusSoleaferrea.id.11350	9	0.981957	0.861938	1.11869	0.78428	0.996464	1.00216	0.845584	1.18772	0.980175	0.999443	0.868333	0.225438	3.34461	0.843259	0.991308
G19	genus_Catenibacterium.id.2153	4	1.11809	0.965144	1.29528	0.136939	0.965387	1.10219	0.928497	1.30837	0.266108	0.999443	0.694472	0.110092	4.38079	0.735422	0.991308
G20	genus_ChristensenellaceaeR.7group.id.11283	8	1.04801	0.825743	1.3301	0.699815	0.979488	1.00668	0.739374	1.37062	0.966275	0.999443	1.30947	0.566708	3.02576	0.55132	0.991308
G21	genus_Clostridiuminnocuumgroup.id.14397	8	1.0487	0.924043	1.19017	0.461456	0.973518	1.09527	0.939341	1.27709	0.245482	0.999443	1.83829	1.0584	3.19285	0.073925	0.991308
G22	genus_Clostridiumsensustricto1.id.1873	6	0.807379	0.648738	1.00481	0.0552406	0.965387	0.928477	0.705203	1.22244	0.596947	0.999443	0.668577	0.355283	1.25814	0.280061	0.991308
G23	genus_Collinsella.id.815	8	0.983947	0.78132	1.23912	0.890587	0.996464	1.01122	0.735817	1.3897	0.945165	0.999443	1.21625	0.513694	2.87964	0.671794	0.991308
G24	genus_Coprobacter.id.949	12	1.12857	0.971931	1.31046	0.112616	0.965387	1.09499	0.92804	1.29197	0.2823	0.999443	1.26042	0.670383	2.36979	0.488888	0.991308
G25	genus_Coprococcus1.id.11301	12	0.90929	0.703709	1.17493	0.467108	0.973518	0.949551	0.738201	1.22141	0.686955	0.999443	1.26995	0.671542	2.4016	0.479141	0.991308
G26	genus_Coprococcus2.id.11302	9	1.09416	0.915312	1.30796	0.323044	0.973518	1.02427	0.800226	1.31103	0.849008	0.999443	1.37595	0.521004	3.63385	0.540024	0.991308
G27	genus_Coprococcus3.id.11303	9	0.954461	0.74913	1.21607	0.706082	0.979488	0.991158	0.726226	1.35274	0.955364	0.999443	0.791187	0.173395	3.61012	0.771115	0.991308
G28	genus_DefluviitaleaceaeUCG011.id.11287	9	1.0372	0.88123	1.22078	0.660449	0.979488	1.07883	0.85788	1.35668	0.516378	0.999443	0.640658	0.349487	1.17441	0.193038	0.991308
G29	genus_Desulfovibrio.id.3173	11	1.05068	0.88231	1.25117	0.579035	0.973518	0.922045	0.745185	1.14088	0.455085	0.999443	0.974019	0.563746	1.68287	0.926893	0.991308
G30	genus_Dialister.id.2183	11	0.975348	0.804331	1.18273	0.799671	0.996464	0.961728	0.750337	1.23267	0.757968	0.999443	0.740078	0.328396	1.66785	0.486247	0.991308
G31	genus_Dorea.id.1997	11	0.984903	0.745343	1.30146	0.914804	0.996464	0.866775	0.656401	1.14457	0.313455	0.999443	0.552328	0.30879	0.987941	0.0764427	0.991308
G32	genus_Eggerthella.id.819	9	0.955303	0.842866	1.08274	0.474159	0.973518	0.945511	0.794939	1.1246	0.526668	0.999443	0.875341	0.480404	1.59495	0.676701	0.991308
G33	genus_Eisenbergiella.id.11304	11	1.00767	0.899704	1.1286	0.894833	0.996464	0.997348	0.864518	1.15059	0.970953	0.999443	0.91075	0.333285	2.48876	0.859408	0.991308
G34	genus_Enterorhabdus.id.820	6	1.05145	0.870491	1.27002	0.602617	0.973518	1.06451	0.828312	1.36806	0.625275	0.999443	0.811893	0.501537	1.3143	0.444237	0.991308
G35	genus_Erysipelatoclostridium.id.11381	14	1.24502	1.09752	1.41234	0.000658278	0.0391675	1.28422	1.07361	1.53614	0.00619627	0.368678	1.11584	0.68025	1.83035	0.671348	0.991308
G36	genus_ErysipelotrichaceaeUCG003.id.11384	16	1.06573	0.91947	1.23526	0.397964	0.973518	1.03886	0.848287	1.27225	0.712342	0.999443	1.0091	0.667586	1.52533	0.966318	0.991308
G37	genus_Escherichia.Shigella.id.3504	10	0.90976	0.741509	1.11619	0.364694	0.973518	0.856046	0.668761	1.09578	0.217244	0.999443	0.783768	0.402849	1.52487	0.493474	0.991308
G38	genus_Eubacteriumbrachygroup.id.11296	10	0.972051	0.870673	1.08523	0.613943	0.973518	0.9537	0.835644	1.08843	0.481973	0.999443	0.629213	0.415053	0.953875	0.0606298	0.991308
G39	genus_Eubacteriumcoprostanoligenesgroup.id.11375	13	0.999584	0.831592	1.20151	0.996464	0.996464	1.02656	0.807786	1.30458	0.830273	0.999443	0.722225	0.361253	1.44389	0.376958	0.991308
G40	genus_Eubacteriumeligensgroup.id.14372	6	1.00752	0.787921	1.28832	0.952382	0.996464	1.1305	0.821074	1.55654	0.452191	0.999443	1.34762	0.502648	3.61302	0.58513	0.991308
G41	genus_Eubacteriumfissicatenagroup.id.14373	9	1.06384	0.911104	1.24219	0.433827	0.973518	1.04988	0.892707	1.23472	0.556344	0.999443	0.921476	0.393149	2.15978	0.856077	0.991308
G42	genus_Eubacteriumhalliigroup.id.11338	14	1.06964	0.877172	1.30435	0.505932	0.973518	1.25806	0.999293	1.58384	0.0507031	0.999443	1.19922	0.785772	1.83022	0.416108	0.991308
G43	genus_Eubacteriumnodatumgroup.id.11297	11	0.956423	0.865518	1.05688	0.381904	0.973518	0.993573	0.870539	1.134	0.923841	0.999443	0.780216	0.498189	1.2219	0.306389	0.991308
G44	genus_Eubacteriumoxidoreducensgroup.id.11339	5	1.10051	0.935024	1.29528	0.249352	0.973518	1.0833	0.86769	1.35249	0.479795	0.999443	0.753298	0.411718	1.37827	0.425817	0.991308
G45	genus_Eubacteriumrectalegroup.id.14374	9	1.2304	0.993005	1.52454	0.0579842	0.965387	1.21074	0.926702	1.58184	0.160934	0.999443	0.730343	0.324828	1.6421	0.471968	0.991308
G46	genus_Eubacteriumruminantiumgroup.id.11340	18	1.00785	0.890798	1.14028	0.90123	0.996464	0.968239	0.831379	1.12763	0.67805	0.999443	1.21565	0.803107	1.84011	0.369572	0.991308
G47	genus_Eubacteriumventriosumgroup.id.11341	15	1.04647	0.853693	1.28277	0.66194	0.979488	0.95	0.753421	1.19787	0.664545	0.999443	1.73951	0.710283	4.26012	0.247296	0.991308
G48	genus_Eubacteriumxylanophilumgroup.id.14375	9	1.22813	1.03085	1.46316	0.0214459	0.645388	1.1873	0.939912	1.49981	0.149818	0.999443	1.40272	0.830996	2.36778	0.245705	0.991308
G49	genus_Faecalibacterium.id.2057	10	1.07808	0.916541	1.2681	0.364002	0.973518	0.982833	0.783716	1.23254	0.88083	0.999443	1.02357	0.745402	1.40554	0.88908	0.991308
G50	genus_FamilyXIIIAD3011group.id.11293	13	0.947819	0.803757	1.1177	0.524044	0.973518	0.968308	0.767513	1.22163	0.785917	0.999443	1.16535	0.529659	2.56397	0.710933	0.991308
G51	genus_FamilyXIIIUCG001.id.11294	8	0.952608	0.785507	1.15526	0.621743	0.973518	0.906801	0.712224	1.15454	0.427252	0.999443	0.849104	0.469111	1.5369	0.608424	0.991308
G52	genus_Flavonifractor.id.2059	5	0.875994	0.697888	1.09955	0.253604	0.973518	0.832912	0.62169	1.1159	0.220517	0.999443	0.549192	0.221564	1.36129	0.286268	0.991308
G53	genus_Fusicatenibacter.id.11305	19	0.934823	0.778422	1.12265	0.470594	0.973518	0.927292	0.740617	1.16102	0.51041	0.999443	0.765175	0.380956	1.5369	0.462223	0.991308
G54	genus_Gordonibacter.id.821	11	1.03062	0.93954	1.13052	0.52293	0.973518	1.01929	0.900045	1.15434	0.763406	0.999443	1.31645	0.889563	1.94819	0.202443	0.991308
G55	genus_Haemophilus.id.3698	9	1.08998	0.950095	1.25045	0.218901	0.965387	1.13095	0.950435	1.34576	0.165433	0.999443	1.17915	0.867791	1.60224	0.327115	0.991308
G56	genus_Holdemanella.id.11393	11	1.03415	0.918315	1.1646	0.579537	0.973518	1.02755	0.867936	1.21652	0.752346	0.999443	0.970966	0.686345	1.37362	0.871469	0.991308
G57	genus_Holdemania.id.2157	14	0.978065	0.861075	1.11095	0.732925	0.991115	0.932518	0.779074	1.11618	0.446243	0.999443	0.944496	0.648637	1.37531	0.770918	0.991308
G58	genus_Howardella.id.2000	9	1.02608	0.914257	1.15158	0.661871	0.979488	1.03105	0.897186	1.18488	0.666514	0.999443	1.00167	0.613629	1.63511	0.994848	0.999057
G59	genus_Hungatella.id.11306	5	0.947694	0.740134	1.21346	0.670135	0.979488	0.98222	0.807294	1.19505	0.857719	0.999443	0.55096	0.134297	2.26034	0.468551	0.991308
G60	genus_Intestinibacter.id.11345	14	1.05045	0.907908	1.21537	0.50828	0.973518	1.00007	0.831324	1.20306	0.999443	0.999443	0.884912	0.564014	1.38839	0.604398	0.991308
G61	genus_Intestinimonas.id.2062	16	0.930452	0.814513	1.06289	0.288388	0.973518	0.991307	0.820333	1.19791	0.927973	0.999443	1.00887	0.695206	1.46406	0.963579	0.991308
G62	genus_Lachnoclostridium.id.11308	13	0.988705	0.825509	1.18416	0.901779	0.996464	0.963337	0.75693	1.22603	0.761425	0.999443	0.80092	0.43366	1.47921	0.492946	0.991308
G63	genus_Lachnospira.id.2004	6	0.889032	0.675087	1.17078	0.402351	0.973518	0.936644	0.6671	1.3151	0.705414	0.999443	0.379559	0.0852444	1.69002	0.272502	0.991308
G64	genus_LachnospiraceaeFCS020group.id.11314	13	1.09641	0.933573	1.28764	0.261847	0.973518	1.01483	0.807896	1.27477	0.899297	0.999443	0.720914	0.473767	1.09699	0.154791	0.991308
G65	genus_LachnospiraceaeNC2004group.id.11316	9	0.965578	0.846093	1.10194	0.603254	0.973518	0.977799	0.821157	1.16432	0.801005	0.999443	1.01453	0.593028	1.73564	0.959463	0.991308
G66	genus_LachnospiraceaeND3007group.id.11317	3	0.853849	0.587853	1.24021	0.406751	0.973518	0.796051	0.504056	1.2572	0.327927	0.999443	19.8748	0.0367307	10754.2	0.522739	0.991308
G67	genus_LachnospiraceaeNK4A136group.id.11319	15	1.05148	0.905575	1.2209	0.510124	0.973518	1.07034	0.874073	1.31068	0.510707	0.999443	1.11249	0.818425	1.51223	0.508033	0.991308
G68	genus_LachnospiraceaeUCG001.id.11321	13	0.895322	0.785041	1.0211	0.0992037	0.965387	0.889956	0.753663	1.0509	0.169239	0.999443	0.975092	0.564608	1.68401	0.929533	0.991308
G69	genus_LachnospiraceaeUCG004.id.11324	13	1.04987	0.869034	1.26833	0.613875	0.973518	0.96105	0.746516	1.23724	0.757885	0.999443	0.947498	0.407635	2.20234	0.90253	0.991308
G70	genus_LachnospiraceaeUCG008.id.11328	10	1.00068	0.881422	1.13607	0.991625	0.996464	1.0492	0.887128	1.24089	0.574769	0.999443	0.845909	0.432032	1.65627	0.638543	0.991308
G71	genus_LachnospiraceaeUCG010.id.11330	10	0.914259	0.734218	1.13845	0.423048	0.973518	0.942077	0.726662	1.22135	0.65238	0.999443	1.04149	0.515534	2.10402	0.912585	0.991308
G72	genus_Lactobacillus.id.1837	8	1.12251	0.948079	1.32903	0.179851	0.965387	1.09087	0.914091	1.30183	0.334955	0.999443	0.969325	0.617591	1.52138	0.896674	0.991308
G73	genus_Lactococcus.id.1851	8	1.0048	0.866074	1.16574	0.949671	0.996464	1.05233	0.893117	1.23993	0.542231	0.999443	1.36911	0.686023	2.73238	0.407183	0.991308
G74	genus_Marvinbryantia.id.2005	10	0.847456	0.699795	1.02627	0.0901727	0.965387	0.93547	0.734325	1.19171	0.589164	0.999443	0.675555	0.309493	1.47459	0.353554	0.991308
G75	genus_Methanobrevibacter.id.123	6	0.985346	0.843397	1.15119	0.85244	0.996464	0.985065	0.830111	1.16894	0.863176	0.999443	0.997156	0.514769	1.93159	0.993669	0.999057
G76	genus_Odoribacter.id.952	7	0.979171	0.604615	1.58576	0.931804	0.996464	1.02615	0.693689	1.51795	0.897188	0.999443	1.37324	0.269711	6.99193	0.718188	0.991308
G77	genus_Olsenella.id.822	10	0.999513	0.908182	1.10003	0.992052	0.996464	1.0341	0.901749	1.18587	0.631313	0.999443	0.866934	0.636682	1.18046	0.391089	0.991308
G78	genus_Oscillibacter.id.2063	13	0.999333	0.870915	1.14669	0.992415	0.996464	1.04139	0.87267	1.24272	0.652928	0.999443	1.49472	0.914672	2.44259	0.137004	0.991308
G79	genus_Oscillospira.id.2064	7	1.16269	0.966177	1.39918	0.110545	0.965387	1.19402	0.94069	1.51558	0.144987	0.999443	1.05705	0.463525	2.41056	0.900197	0.991308
G80	genus_Oxalobacter.id.2978	11	1.08781	0.986148	1.19995	0.0926942	0.965387	1.10881	0.977614	1.2576	0.107922	0.999443	1.0906	0.687303	1.73055	0.721256	0.991308
G81	genus_Parabacteroides.id.954	5	1.07449	0.777008	1.48586	0.663987	0.979488	1.0113	0.712122	1.43616	0.949943	0.999443	0.867903	0.0852415	8.83673	0.912316	0.991308
G82	genus_Paraprevotella.id.962	13	0.990493	0.887804	1.10506	0.864174	0.996464	1.0068	0.866961	1.16919	0.929231	0.999443	0.910037	0.598334	1.38412	0.668019	0.991308
G83	genus_Parasutterella.id.2892	14	0.96575	0.815514	1.14366	0.686235	0.979488	0.89089	0.732037	1.08421	0.24889	0.999443	0.78586	0.488864	1.26329	0.339381	0.991308
G84	genus_Peptococcus.id.2037	13	0.960884	0.868899	1.06261	0.437036	0.973518	0.970871	0.841201	1.12053	0.686093	0.999443	0.955584	0.648174	1.40879	0.822762	0.991308
G85	genus_Phascolarctobacterium.id.2168	9	0.897862	0.710669	1.13436	0.366441	0.973518	1.01902	0.795786	1.30487	0.881294	0.999443	0.700162	0.230906	2.12306	0.548827	0.991308
G86	genus_Prevotella7.id.11182	11	1.00708	0.918727	1.10393	0.880297	0.996464	1.01172	0.899104	1.13843	0.846584	0.999443	1.01713	0.593438	1.74333	0.952082	0.991308
G87	genus_Prevotella9.id.11183	15	0.965875	0.857171	1.08836	0.568692	0.973518	0.975751	0.839224	1.13449	0.749565	0.999443	0.92217	0.651501	1.30529	0.655166	0.991308
G88	genus_RikenellaceaeRC9gutgroup.id.11191	11	0.975715	0.865304	1.10021	0.68823	0.979488	0.951582	0.83349	1.0864	0.462871	0.999443	1.67451	0.829558	3.3801	0.184127	0.991308
G89	genus_Romboutsia.id.11347	14	0.970808	0.831446	1.13353	0.707865	0.979488	0.950531	0.771008	1.17185	0.634743	0.999443	0.806601	0.509833	1.27611	0.376562	0.991308
G90	genus_Roseburia.id.2012	14	1.10361	0.923905	1.31826	0.276957	0.973518	1.16679	0.917545	1.48374	0.208343	0.999443	1.05688	0.613604	1.82039	0.845272	0.991308
G91	genus_Ruminiclostridium5.id.11355	10	0.872595	0.709238	1.07358	0.197512	0.965387	0.895646	0.691892	1.1594	0.402658	0.999443	0.721055	0.307976	1.68818	0.47274	0.991308
G92	genus_Ruminiclostridium6.id.11356	15	1.10441	0.945289	1.29032	0.210874	0.965387	1.0205	0.821404	1.26785	0.854611	0.999443	1.18295	0.796387	1.75716	0.420295	0.991308
G93	genus_Ruminiclostridium9.id.11357	8	1.00771	0.786642	1.29091	0.951528	0.996464	1.0885	0.787816	1.50395	0.607168	0.999443	1.37854	0.392537	4.84128	0.63428	0.991308
G94	genus_RuminococcaceaeNK4A214group.id.11358	13	1.16971	0.943997	1.44939	0.151829	0.965387	1.11259	0.867346	1.42718	0.401027	0.999443	1.02877	0.492979	2.14687	0.941122	0.991308
G95	genus_RuminococcaceaeUCG002.id.11360	20	1.05879	0.898269	1.24799	0.495882	0.973518	1.08205	0.895584	1.30734	0.413821	0.999443	1.02137	0.657999	1.58542	0.925938	0.991308
G96	genus_RuminococcaceaeUCG003.id.11361	12	1.07081	0.910544	1.25928	0.408187	0.973518	1.02425	0.821065	1.27773	0.83178	0.999443	0.932386	0.549797	1.58121	0.800301	0.991308
G97	genus_RuminococcaceaeUCG004.id.11362	11	1.0091	0.871388	1.16857	0.903715	0.996464	0.961036	0.79034	1.1686	0.690367	0.999443	1.30921	0.579483	2.95786	0.533224	0.991308
G98	genus_RuminococcaceaeUCG005.id.11363	14	0.994774	0.842662	1.17434	0.950657	0.996464	0.997363	0.80401	1.23722	0.980841	0.999443	1.16314	0.734446	1.84206	0.531538	0.991308
G99	genus_RuminococcaceaeUCG009.id.11366	11	0.933663	0.793406	1.09871	0.408536	0.973518	0.961241	0.794731	1.16264	0.683781	0.999443	1.21691	0.64499	2.29597	0.559416	0.991308
G100	genus_RuminococcaceaeUCG010.id.11367	6	0.967911	0.78245	1.19733	0.763773	0.996464	0.934255	0.710082	1.2292	0.627102	0.999443	0.973204	0.542155	1.74696	0.93187	0.991308
G101	genus_RuminococcaceaeUCG011.id.11368	8	1.04215	0.940351	1.15496	0.431164	0.973518	1.02446	0.901119	1.16467	0.71201	0.999443	0.794081	0.474654	1.32847	0.41362	0.991308
G102	genus_RuminococcaceaeUCG013.id.11370	11	0.82867	0.681911	1.00701	0.0587956	0.965387	0.99028	0.763835	1.28386	0.941222	0.999443	0.661254	0.373412	1.17098	0.189692	0.991308
G103	genus_RuminococcaceaeUCG014.id.11371	10	1.03722	0.849771	1.26601	0.719373	0.98397	0.90375	0.7195	1.13518	0.384299	0.999443	0.882317	0.550132	1.41509	0.617488	0.991308
G104	genus_Ruminococcus1.id.11373	10	0.927447	0.772246	1.11384	0.420172	0.973518	0.915715	0.716398	1.17049	0.482026	0.999443	0.892619	0.526762	1.51258	0.684032	0.991308
G105	genus_Ruminococcus2.id.11374	13	0.774551	0.670901	0.894215	0.000491373	0.0391675	0.730771	0.599978	0.890077	0.00182486	0.217158	0.696223	0.496337	0.976608	0.057843	0.991308
G106	genus_Ruminococcusgauvreauiigroup.id.11342	12	0.891205	0.758714	1.04683	0.160724	0.965387	0.927631	0.748098	1.15025	0.493655	0.999443	0.706119	0.353383	1.41094	0.347736	0.991308
G107	genus_Ruminococcusgnavusgroup.id.14376	11	1.01719	0.886326	1.16739	0.808297	0.996464	0.984839	0.836915	1.15891	0.854034	0.999443	1.25663	0.63666	2.4803	0.526724	0.991308
G108	genus_Ruminococcustorquesgroup.id.14377	9	0.977895	0.775216	1.23356	0.850383	0.996464	0.960642	0.704335	1.31022	0.799811	0.999443	1.24587	0.56769	2.73424	0.600604	0.991308
G109	genus_Sellimonas.id.14369	9	1.04564	0.955066	1.1448	0.334333	0.973518	1.01099	0.897633	1.13867	0.857024	0.999443	0.912323	0.558894	1.48925	0.724448	0.991308
G110	genus_Senegalimassilia.id.11160	6	0.886394	0.738331	1.06415	0.195926	0.965387	0.852302	0.664982	1.09239	0.206903	0.999443	0.939741	0.416406	2.1208	0.888275	0.991308
G111	genus_Slackia.id.825	6	0.874043	0.739539	1.03301	0.114321	0.965387	0.904708	0.728664	1.12328	0.36439	0.999443	1.41401	0.476282	4.19795	0.566463	0.991308
G112	genus_Streptococcus.id.1853	15	0.949232	0.789402	1.14142	0.579674	0.973518	0.984432	0.781665	1.2398	0.893926	0.999443	0.88705	0.454075	1.73288	0.731352	0.991308
G113	genus_Subdoligranulum.id.2070	11	1.00516	0.838913	1.20435	0.955499	0.996464	1.06144	0.826121	1.36378	0.64103	0.999443	1.15641	0.726961	1.83956	0.554674	0.991308
G114	genus_Sutterella.id.2896	12	1.09828	0.931132	1.29544	0.265746	0.973518	1.06437	0.850004	1.33281	0.58665	0.999443	0.863496	0.422239	1.76589	0.69608	0.991308
G115	genus_Terrisporobacter.id.11348	5	0.841893	0.657323	1.07829	0.172872	0.965387	0.831714	0.638839	1.08282	0.171034	0.999443	0.862231	0.364684	2.03859	0.757881	0.991308
G116	genus_Turicibacter.id.2162	8	0.982992	0.836766	1.15477	0.834637	0.996464	1.01242	0.815093	1.25753	0.911123	0.999443	0.751493	0.396541	1.42417	0.414761	0.991308
G117	genus_Tyzzerella3.id.11335	12	0.968673	0.870882	1.07744	0.557739	0.973518	0.984458	0.850735	1.1392	0.833436	0.999443	1.05061	0.581163	1.89925	0.873444	0.991308
G118	genus_Veillonella.id.2198	5	0.872908	0.702801	1.08419	0.219037	0.965387	0.892138	0.67388	1.18109	0.425264	0.999443	0.196207	0.00129808	29.6569	0.569932	0.991308
G119	genus_Victivallis.id.2256	11	1.03892	0.949157	1.13717	0.407577	0.973518	0.99655	0.885048	1.1221	0.954481	0.999443	1.32503	0.735487	2.38715	0.373183	0.991308
O1	order_Actinomycetales.id.420	4	1.04799	0.856161	1.28281	0.649494	0.811868	1.08766	0.852824	1.38717	0.498316	0.949881	1.18722	0.763128	1.84699	0.526094	0.98261
O2	order_Bacillales.id.1674	8	0.994633	0.892041	1.10902	0.922818	0.922818	0.94208	0.820251	1.082	0.398399	0.949881	0.873681	0.550067	1.38768	0.588058	0.98261
O3	order_Bacteroidales.id.913	13	1.01653	0.840046	1.23009	0.866184	0.911772	0.98347	0.76958	1.25681	0.894024	0.965702	0.960074	0.591658	1.5579	0.871959	0.98261
O4	order_Bifidobacteriales.id.432	16	1.06674	0.925178	1.22996	0.373793	0.793928	1.14795	0.955298	1.37946	0.140995	0.545083	1.08215	0.660251	1.77363	0.758764	0.98261
O5	order_Burkholderiales.id.2874	10	1.20751	0.947396	1.53904	0.127654	0.510617	1.18841	0.891553	1.58411	0.239125	0.683214	0.921118	0.418281	2.02844	0.843444	0.98261
O6	order_Clostridiales.id.1863	14	1.27197	1.06209	1.52333	0.00893098	0.0893098	1.25386	0.984234	1.59734	0.0670477	0.466174	1.89184	0.891054	4.01664	0.122859	0.98261
O7	order_Coriobacteriales.id.810	18	0.947671	0.80811	1.11133	0.50844	0.793928	0.942842	0.755852	1.17609	0.601766	0.949881	0.88195	0.449188	1.73165	0.719943	0.98261
O8	order_Desulfovibrionales.id.3156	11	1.03639	0.856772	1.25366	0.71282	0.838611	1.03097	0.810017	1.31219	0.804271	0.965702	1.025	0.453811	2.31511	0.953934	0.98261
O9	order_Enterobacteriales.id.3468	6	0.931329	0.725123	1.19617	0.577422	0.793928	1.03189	0.75418	1.41187	0.844402	0.965702	0.620567	0.108758	3.54093	0.619757	0.98261
O10	order_Erysipelotrichales.id.2148	13	1.09289	0.884608	1.35021	0.410283	0.793928	1.01419	0.777045	1.32371	0.917417	0.965702	1.5922	0.629317	4.02831	0.347156	0.98261
O11	order_Gastranaerophilales.id.1591	9	1.0386	0.912797	1.18174	0.565342	0.793928	0.955532	0.80774	1.13037	0.595701	0.949881	1.22715	0.833939	1.80576	0.333531	0.98261
O12	order_Lactobacillales.id.1800	15	1.0808	0.917464	1.2732	0.352636	0.793928	1.04831	0.846783	1.29779	0.664917	0.949881	1.10305	0.721483	1.68641	0.658142	0.98261
O13	order_Methanobacteriales.id.120	9	1.02906	0.925805	1.14382	0.595446	0.793928	1.00769	0.881531	1.1519	0.910658	0.965702	0.906779	0.598673	1.37345	0.658123	0.98261
O14	order_MollicutesRF9.id.11579	13	1.20365	1.05145	1.37789	0.00720116	0.0893098	1.16103	0.959246	1.40525	0.125316	0.545083	1.04867	0.715784	1.53637	0.811796	0.98261
O15	order_NB1n.id.3953	12	1.10187	0.976642	1.24316	0.115019	0.510617	1.18428	1.01893	1.37647	0.0274966	0.466174	1.00618	0.586209	1.72702	0.98261	0.98261
O16	order_Pasteurellales.id.3688	13	1.1265	0.998925	1.27038	0.0520812	0.347208	1.15264	0.988497	1.34405	0.0699261	0.466174	1.15922	0.886645	1.51559	0.303125	0.98261
O17	order_Rhodospirillales.id.2667	13	0.937692	0.795942	1.10469	0.44168	0.793928	0.877211	0.72957	1.05473	0.163525	0.545083	0.986971	0.504071	1.93249	0.970169	0.98261
O18	order_Selenomonadales.id.2165	11	1.15722	0.928913	1.44163	0.192809	0.642697	1.07015	0.812827	1.40894	0.628976	0.949881	1.09413	0.503328	2.3784	0.825438	0.98261
O19	order_Verrucomicrobiales.id.4030	12	1.06253	0.884404	1.27654	0.517066	0.793928	1.00135	0.80415	1.24692	0.990357	0.990357	0.748361	0.397707	1.40819	0.38993	0.98261
O20	order_Victivallales.id.2254	8	1.01731	0.900863	1.14882	0.781975	0.868861	0.961222	0.81623	1.13197	0.635433	0.949881	0.765491	0.496424	1.1804	0.271989	0.98261
P1	phylum_Actinobacteria.id.400	16	1.23698	1.05952	1.44416	0.00710662	0.0639595	1.23862	0.987914	1.55295	0.0636505	0.572854	1.42436	0.761421	2.6645	0.286958	0.906906
P2	phylum_Bacteroidetes.id.905	11	1.02678	0.82366	1.28	0.814199	0.920555	0.982793	0.749043	1.28949	0.900325	0.900325	0.961418	0.562246	1.64399	0.888865	0.973982
P3	phylum_Cyanobacteria.id.1500	8	0.945423	0.749387	1.19274	0.635945	0.920555	0.909995	0.737439	1.12293	0.379288	0.733344	1.16026	0.483099	2.78661	0.750808	0.965324
P4	phylum_Euryarchaeota.id.55	11	0.995273	0.906775	1.09241	0.920555	0.920555	0.951711	0.846547	1.06994	0.407414	0.733344	0.748469	0.495555	1.13046	0.201752	0.906906
P5	phylum_Firmicutes.id.1672	14	1.07691	0.913097	1.27011	0.378792	0.920555	1.02498	0.811863	1.29405	0.835628	0.900325	1.2097	0.78654	1.86052	0.40307	0.906906
P6	phylum_Lentisphaerae.id.2238	9	1.047	0.934311	1.17327	0.429234	0.920555	0.96646	0.82098	1.13772	0.681899	0.900325	0.799829	0.518111	1.23473	0.34692	0.906906
P7	phylum_Proteobacteria.id.2375	12	1.01708	0.806421	1.28277	0.886273	0.920555	1.02444	0.795752	1.31886	0.851377	0.900325	1.01167	0.512624	1.99653	0.973982	0.973982
P8	phylum_Tenericutes.id.3919	11	1.04096	0.842115	1.28675	0.710521	0.920555	1.13643	0.909276	1.42032	0.260986	0.733344	1.16214	0.563493	2.39677	0.693618	0.965324
P9	phylum_Verrucomicrobia.id.3982	12	1.04038	0.831486	1.30174	0.729226	0.920555	1.12043	0.902662	1.39074	0.302416	0.733344	0.88934	0.483419	1.63611	0.714002	0.965324
MR Mendelian randomizaton, NSNP number of single nucleotide polymorphism, OR odds ratio, LCI lower 95% confidence interval, UCI upper 95% confidence interval, FDR false discovery rate
