# Supplementary material for: Mendelian randomization analysis revealed a gut microbiota–mammary axis in breast cancer
Source: Front Microbiol. 2023 Aug 23;14:1193725. doi: 10.3389/fmicb.2023.1193725 (PMC10482102; doi:10.3389/fmicb.2023.1193725)
Supplement: Supplementary file 6 [file Table_6.xlsx]

## Sheet: Sheet1
Supplementary Table 6. Causal influence of gut microbiota on risk of Her2- breast cancer based on Finngen database
ID	Gut bacteria	NSNP	Inverse variance weighted					Weighted median					MR Egger
			OR	LCI	UCI	p-value	FDR	OR	LCI	UCI	p-value	FDR	OR	LCI	UCI	p-value	FDR
C1	class_Actinobacteria.id.419	18	0.993292	0.881509	1.11925	0.912015	0.912015	0.97089	0.835989	1.12756	0.698716	0.826494	1.06722	0.744644	1.52953	0.727752	0.983001
C2	class_Alphaproteobacteria.id.2379	6	1.14031	0.965188	1.3472	0.122714	0.531631	1.1138	0.90523	1.37043	0.308292	0.826494	0.990026	0.523872	1.87097	0.976853	0.983001
C3	class_Bacilli.id.1673	18	1.02092	0.899579	1.15863	0.748409	0.912015	0.949642	0.797549	1.13074	0.561756	0.826494	0.989293	0.6911	1.41615	0.953825	0.983001
C4	class_Bacteroidia.id.912	13	0.980669	0.819777	1.17314	0.830933	0.912015	1.03404	0.839691	1.27337	0.752666	0.826494	0.994942	0.630588	1.56982	0.983001	0.983001
C5	class_Betaproteobacteria.id.2867	10	1.01831	0.815359	1.27177	0.872912	0.912015	0.989133	0.780913	1.25287	0.927807	0.927807	1.23537	0.592422	2.57609	0.588392	0.983001
C6	class_Clostridia.id.1859	12	1.08038	0.904194	1.29089	0.394664	0.739994	1.15845	0.923225	1.45362	0.204024	0.826494	1.28272	0.596079	2.76032	0.538572	0.983001
C7	class_Coriobacteriia.id.809	18	0.938073	0.82806	1.0627	0.315157	0.675337	0.939316	0.794248	1.11088	0.46452	0.826494	0.842303	0.504147	1.40728	0.521563	0.983001
C8	class_Deltaproteobacteria.id.3087	12	1.01788	0.878623	1.17922	0.813316	0.912015	0.972621	0.80652	1.17293	0.771394	0.826494	0.828741	0.423724	1.6209	0.595151	0.983001
C9	class_Erysipelotrichia.id.2147	13	1.13194	0.959448	1.33544	0.141768	0.531631	1.13971	0.917346	1.41597	0.237626	0.826494	1.59374	0.777506	3.26686	0.229345	0.983001
C10	class_Gammaproteobacteria.id.3303	7	1.17772	0.963583	1.43943	0.110116	0.531631	1.26577	0.979701	1.63536	0.0713727	0.826494	1.36407	0.679336	2.73896	0.42264	0.983001
C11	class_Lentisphaeria.id.2250	8	1.01116	0.915186	1.11721	0.82729	0.912015	0.975762	0.856204	1.11201	0.712929	0.826494	1.0117	0.689336	1.4848	0.954557	0.983001
C12	class_Melainabacteria.id.1589	10	0.988864	0.896054	1.09129	0.823764	0.912015	0.955441	0.833264	1.09553	0.513778	0.826494	1.14684	0.849916	1.54749	0.396291	0.983001
C13	class_Methanobacteria.id.119	9	1.05193	0.966527	1.14489	0.241218	0.675337	1.06916	0.954169	1.198	0.249377	0.826494	1.05043	0.753228	1.4649	0.780254	0.983001
C14	class_Mollicutes.id.3920	11	1.08339	0.935094	1.25521	0.286207	0.675337	1.06597	0.898862	1.26414	0.462738	0.826494	1.05663	0.637375	1.75167	0.835622	0.983001
C15	class_Negativicutes.id.2164	11	1.14433	0.97724	1.33998	0.0941089	0.531631	1.08141	0.880444	1.32825	0.455584	0.826494	1.2417	0.722967	2.13261	0.452915	0.983001
F1	family_Acidaminococcaceae.id.2166	7	0.990005	0.744627	1.31624	0.944888	0.975368	0.855472	0.678789	1.07814	0.185989	0.898997	0.635307	0.271878	1.48454	0.342802	0.855969
F2	family_Actinomycetaceae.id.421	4	1.08648	0.924336	1.27707	0.314486	0.901926	1.11032	0.915266	1.34695	0.28836	0.898997	1.18783	0.834931	1.6899	0.439562	0.855969
F3	family_Alcaligenaceae.id.2875	14	1.0333	0.882342	1.21007	0.684386	0.964905	0.998021	0.816481	1.21993	0.984571	0.984571	1.22903	0.620891	2.4328	0.564872	0.855969
F4	family_Bacteroidaceae.id.917	8	1.23271	1.03009	1.4752	0.0223995	0.51832	1.11272	0.869283	1.42433	0.396488	0.898997	0.677592	0.262203	1.75105	0.452342	0.855969
F5	family_BacteroidalesS24.7group.id.11173	8	1.04976	0.934041	1.17982	0.415106	0.901926	1.045	0.900862	1.2122	0.561042	0.898997	1.0335	0.661265	1.61527	0.88974	0.918441
F6	family_Bifidobacteriaceae.id.433	16	0.990058	0.879175	1.11493	0.869039	0.964905	0.96258	0.831376	1.11449	0.60997	0.898997	0.912699	0.605765	1.37515	0.668926	0.855969
F7	family_Christensenellaceae.id.1866	11	0.99019	0.877025	1.11796	0.873498	0.964905	1.04129	0.872774	1.24233	0.653308	0.898997	1.01772	0.803993	1.28826	0.887108	0.918441
F8	family_Clostridiaceae1.id.1869	10	0.942073	0.814178	1.09006	0.422778	0.901926	1.00757	0.826998	1.22757	0.940336	0.972044	1.27659	0.835361	1.95088	0.291774	0.855969
F9	family_ClostridialesvadinBB60group.id.11286	15	1.03342	0.924318	1.1554	0.563615	0.949246	0.954016	0.820695	1.10899	0.539908	0.898997	1.09887	0.801788	1.50603	0.567728	0.855969
F10	family_Coriobacteriaceae.id.811	18	0.938073	0.82806	1.0627	0.315157	0.901926	0.939316	0.795161	1.10961	0.461443	0.898997	0.842303	0.504147	1.40728	0.521563	0.855969
F11	family_Defluviitaleaceae.id.1924	11	1.01093	0.902056	1.13295	0.851641	0.964905	1.06132	0.906126	1.2431	0.460598	0.898997	0.680925	0.453579	1.02222	0.0967375	0.855969
F12	family_Desulfovibrionaceae.id.3169	9	1.01199	0.857547	1.19425	0.887821	0.964905	0.951648	0.773351	1.17105	0.639628	0.898997	0.761545	0.385004	1.50635	0.459427	0.855969
F13	family_Enterobacteriaceae.id.3469	6	1.04629	0.856096	1.27873	0.658441	0.964905	1.03053	0.800409	1.32681	0.815575	0.972044	2.17631	0.538876	8.78924	0.336243	0.855969
F14	family_Erysipelotrichaceae.id.2149	13	1.13194	0.959448	1.33544	0.141768	0.756097	1.13971	0.9181	1.41481	0.235849	0.898997	1.59374	0.777506	3.26686	0.229345	0.855969
F15	family_familyXI.id.1936	8	0.968098	0.895076	1.04708	0.417773	0.901926	0.994544	0.901048	1.09774	0.913507	0.972044	1.22324	0.742807	2.01439	0.458655	0.855969
F16	family_familyXIII.id.1957	7	1.0175	0.832918	1.24298	0.865118	0.964905	1.02906	0.784195	1.35039	0.836303	0.972044	1.59768	0.758512	3.36526	0.272453	0.855969
F17	family_Lachnospiraceae.id.1987	16	0.894249	0.777473	1.02856	0.117461	0.75175	0.874612	0.718147	1.06517	0.182784	0.898997	1.12364	0.689422	1.83135	0.647156	0.855969
F18	family_Lactobacillaceae.id.1836	10	1.09639	0.988344	1.21624	0.0821242	0.656994	1.07146	0.934293	1.22877	0.323364	0.898997	0.929277	0.720481	1.19858	0.587623	0.855969
F19	family_Methanobacteriaceae.id.121	9	1.05193	0.966527	1.14489	0.241218	0.901926	1.06916	0.960183	1.19049	0.222774	0.898997	1.05043	0.753228	1.4649	0.780254	0.891719
F20	family_Oxalobacteraceae.id.2966	14	1.03281	0.957047	1.11456	0.406257	0.901926	0.989324	0.890144	1.09955	0.842143	0.972044	1.27286	0.955637	1.69539	0.12491	0.855969
F21	family_Pasteurellaceae.id.3689	13	1.09167	0.99471	1.19808	0.0645678	0.656994	1.07909	0.952226	1.22285	0.23293	0.898997	1.07363	0.879782	1.3102	0.498878	0.855969
F22	family_Peptococcaceae.id.2024	10	1.04252	0.912439	1.19114	0.540305	0.949246	1.06331	0.895572	1.26247	0.483395	0.898997	1.18208	0.806438	1.7327	0.416182	0.855969
F23	family_Peptostreptococcaceae.id.2042	13	0.873153	0.771122	0.988684	0.032395	0.51832	0.924388	0.775792	1.10145	0.379223	0.898997	1.04297	0.792858	1.37197	0.769224	0.891719
F24	family_Porphyromonadaceae.id.943	10	0.999989	0.839324	1.19141	0.999899	0.999899	1.00873	0.799302	1.27302	0.941668	0.972044	0.798929	0.409839	1.55741	0.528313	0.855969
F25	family_Prevotellaceae.id.960	16	0.94989	0.825274	1.09332	0.473685	0.94394	0.899225	0.756093	1.06945	0.229798	0.898997	0.707673	0.427767	1.17074	0.199612	0.855969
F26	family_Rhodospirillaceae.id.2717	13	0.98674	0.888685	1.09562	0.802614	0.964905	1.05753	0.913282	1.22457	0.454679	0.898997	0.850601	0.542323	1.33412	0.495673	0.855969
F27	family_Rikenellaceae.id.967	18	1.05672	0.93604	1.19295	0.372577	0.901926	1.00698	0.851696	1.19058	0.935096	0.972044	1.43032	0.978838	2.09003	0.0829504	0.855969
F28	family_Ruminococcaceae.id.2050	10	1.05787	0.897827	1.24644	0.501468	0.94394	1.10481	0.890714	1.37036	0.364441	0.898997	1.08384	0.736059	1.59595	0.694114	0.855969
F29	family_Streptococcaceae.id.1850	14	0.961686	0.829336	1.11516	0.605049	0.964905	0.958203	0.785225	1.16929	0.674247	0.898997	0.87828	0.465713	1.65633	0.695475	0.855969
F30	family_Veillonellaceae.id.2172	18	1.00666	0.903062	1.12215	0.904598	0.964905	0.966962	0.828975	1.12792	0.668889	0.898997	0.952757	0.763168	1.18944	0.674713	0.855969
F31	family_Verrucomicrobiaceae.id.4036	12	1.08839	0.956683	1.23822	0.198072	0.901926	1.09131	0.918845	1.29614	0.31944	0.898997	0.95277	0.599738	1.51361	0.841786	0.918441
F32	family_Victivallaceae.id.2255	10	1.01378	0.938804	1.09474	0.727029	0.964905	0.961299	0.870661	1.06137	0.4347	0.898997	1.01008	0.715576	1.42579	0.955922	0.955922
G1	genus_Actinomyces.id.423	7	1.08615	0.959133	1.23	0.192771	0.986688	1.04325	0.887089	1.22691	0.608781	0.99103	1.06099	0.782543	1.43853	0.718713	0.993096
G2	genus_Adlercreutzia.id.812	8	0.984552	0.831658	1.16555	0.85652	0.989572	1.00526	0.820047	1.23231	0.959721	0.99103	0.860024	0.391748	1.88805	0.719947	0.993096
G3	genus_Akkermansia.id.4037	12	1.08817	0.956482	1.238	0.199161	0.986688	1.09118	0.921202	1.29251	0.312506	0.99103	0.95085	0.598824	1.50982	0.835124	0.996199
G4	genus_Alistipes.id.968	11	1.0776	0.893829	1.29916	0.433371	0.986688	1.07205	0.836712	1.37358	0.582192	0.99103	1.12553	0.429267	2.95113	0.815365	0.996199
G5	genus_Allisonella.id.2174	8	0.991018	0.916438	1.07167	0.821189	0.986688	0.993846	0.903056	1.09376	0.899497	0.99103	1.35961	0.800508	2.30921	0.299021	0.993096
G6	genus_Alloprevotella.id.961	5	0.957434	0.866765	1.05759	0.391475	0.986688	0.972023	0.854824	1.10529	0.665112	0.99103	0.913797	0.385295	2.16724	0.850983	0.996199
G7	genus_Anaerofilum.id.2053	10	1.0262	0.937586	1.1232	0.574552	0.986688	0.965426	0.855602	1.08935	0.567959	0.99103	1.10994	0.680492	1.81041	0.687031	0.993096
G8	genus_Anaerostipes.id.1991	13	0.965478	0.817777	1.13986	0.678343	0.986688	0.889948	0.726903	1.08956	0.258805	0.99103	1.01102	0.540444	1.89135	0.973245	0.997707
G9	genus_Anaerotruncus.id.2054	13	0.896958	0.745118	1.07974	0.250468	0.986688	0.824791	0.670525	1.01455	0.0682583	0.99103	0.992059	0.565403	1.74067	0.978325	0.997707
G10	genus_Bacteroides.id.918	8	1.23271	1.03009	1.4752	0.0223995	0.986688	1.11272	0.871376	1.42091	0.391859	0.99103	0.677592	0.262203	1.75105	0.452342	0.993096
G11	genus_Barnesiella.id.944	12	0.936298	0.81532	1.07523	0.351094	0.986688	0.909216	0.75178	1.09962	0.32656	0.99103	0.748667	0.425371	1.31768	0.339259	0.993096
G12	genus_Bifidobacterium.id.436	16	0.975479	0.882577	1.07816	0.626827	0.986688	0.956609	0.832884	1.09871	0.530148	0.99103	0.912519	0.691122	1.20484	0.528921	0.993096
G13	genus_Bilophila.id.3170	13	0.964247	0.844675	1.10075	0.589903	0.986688	1.01788	0.856668	1.20942	0.840378	0.99103	0.721525	0.376398	1.38311	0.34669	0.993096
G14	genus_Blautia.id.1992	12	1.14408	0.937329	1.39643	0.185644	0.986688	1.11098	0.887659	1.39049	0.357993	0.99103	1.17804	0.689426	2.01295	0.562214	0.993096
G15	genus_Butyricicoccus.id.2055	8	0.996212	0.846999	1.17171	0.963437	0.994777	1.01578	0.821538	1.25594	0.885065	0.99103	0.997845	0.725647	1.37215	0.989841	0.997707
G16	genus_Butyricimonas.id.945	13	0.982487	0.847984	1.13833	0.814047	0.986688	1.0402	0.871806	1.24113	0.661785	0.99103	1.17295	0.688125	1.99938	0.569522	0.993096
G17	genus_Butyrivibrio.id.1993	15	1.01095	0.952842	1.07261	0.718328	0.986688	1.01651	0.938904	1.10054	0.686076	0.99103	0.85489	0.656698	1.1129	0.264911	0.993096
G18	genus_CandidatusSoleaferrea.id.11350	9	0.958164	0.863116	1.06368	0.422676	0.986688	0.950228	0.825869	1.09331	0.475601	0.99103	0.824278	0.279533	2.43061	0.736448	0.993096
G19	genus_Catenibacterium.id.2153	4	1.10285	0.980195	1.24084	0.103644	0.986688	1.11654	0.966896	1.28934	0.133234	0.99103	0.641798	0.146611	2.80951	0.615689	0.993096
G20	genus_ChristensenellaceaeR.7group.id.11283	8	1.04322	0.861765	1.26288	0.664295	0.986688	1.08533	0.827629	1.42327	0.553814	0.99103	0.871831	0.434697	1.74855	0.712613	0.993096
G21	genus_Clostridiuminnocuumgroup.id.14397	8	0.995785	0.893453	1.10984	0.939143	0.994777	1.08108	0.954968	1.22384	0.217997	0.99103	1.58837	1.0151	2.48539	0.0892063	0.993096
G22	genus_Clostridiumsensustricto1.id.1873	6	0.882957	0.751162	1.03788	0.131234	0.986688	0.907536	0.74043	1.11236	0.350074	0.99103	0.860195	0.527355	1.40311	0.57887	0.993096
G23	genus_Collinsella.id.815	8	1.13911	0.946969	1.37023	0.167007	0.986688	1.23234	0.971948	1.56248	0.0845175	0.99103	1.22536	0.614231	2.44455	0.585053	0.993096
G24	genus_Coprobacter.id.949	12	1.05629	0.936987	1.19079	0.370468	0.986688	0.991161	0.866573	1.13366	0.896933	0.99103	1.18887	0.717781	1.96916	0.516802	0.993096
G25	genus_Coprococcus1.id.11301	12	0.938191	0.778502	1.13064	0.502715	0.986688	0.959448	0.78147	1.17796	0.692513	0.99103	1.29193	0.830172	2.01054	0.282787	0.993096
G26	genus_Coprococcus2.id.11302	9	1.00274	0.868608	1.15757	0.970261	0.994777	1.00405	0.82458	1.22259	0.967872	0.99103	1.22859	0.540339	2.7935	0.638297	0.993096
G27	genus_Coprococcus3.id.11303	9	0.993142	0.798154	1.23576	0.950793	0.994777	1.02222	0.787956	1.32613	0.868566	0.99103	0.595508	0.15901	2.23024	0.466823	0.993096
G28	genus_DefluviitaleaceaeUCG011.id.11287	9	1.01827	0.890683	1.16412	0.790994	0.986688	1.04635	0.877704	1.24739	0.613381	0.99103	0.54279	0.334072	0.881908	0.0429922	0.993096
G29	genus_Desulfovibrio.id.3173	11	1.0442	0.916268	1.18999	0.516602	0.986688	0.980877	0.832232	1.15607	0.817869	0.99103	0.890016	0.599278	1.3218	0.577822	0.993096
G30	genus_Dialister.id.2183	11	0.967454	0.813335	1.15078	0.708604	0.986688	0.865295	0.708619	1.05661	0.155706	0.99103	0.649317	0.322712	1.30646	0.256883	0.993096
G31	genus_Dorea.id.1997	11	1.01182	0.845477	1.2109	0.89794	0.991539	1.0024	0.814666	1.23338	0.98196	0.99103	0.749623	0.498869	1.12642	0.198812	0.993096
G32	genus_Eggerthella.id.819	9	0.992331	0.900169	1.09393	0.876978	0.991539	0.993177	0.874894	1.12745	0.915725	0.99103	0.931508	0.583768	1.48639	0.774657	0.993096
G33	genus_Eisenbergiella.id.11304	11	1.02993	0.934236	1.13543	0.553338	0.986688	1.03965	0.908382	1.1899	0.572283	0.99103	1.48095	0.614284	3.57034	0.404512	0.993096
G34	genus_Enterorhabdus.id.820	6	1.03746	0.898499	1.19792	0.616191	0.986688	1.03956	0.860235	1.25626	0.687997	0.99103	0.895534	0.605134	1.32529	0.610512	0.993096
G35	genus_Erysipelatoclostridium.id.11381	15	1.18802	1.07393	1.31422	0.000823925	0.0980471	1.12486	0.976093	1.29631	0.104019	0.99103	1.06044	0.713591	1.57588	0.776117	0.993096
G36	genus_ErysipelotrichaceaeUCG003.id.11384	16	1.03272	0.920795	1.15824	0.582277	0.986688	1.0501	0.89295	1.23491	0.554484	0.99103	1.13794	0.833765	1.5531	0.429092	0.993096
G37	genus_Escherichia.Shigella.id.3504	10	0.94859	0.778743	1.15548	0.600056	0.986688	0.988907	0.797372	1.22645	0.919104	0.99103	0.95192	0.496502	1.82507	0.885716	0.996199
G38	genus_Eubacteriumbrachygroup.id.11296	10	0.961624	0.87101	1.06166	0.438357	0.986688	0.8897	0.7941	0.996809	0.043894	0.99103	0.68915	0.485699	0.977821	0.0704938	0.993096
G39	genus_Eubacteriumcoprostanoligenesgroup.id.11375	13	0.969778	0.836854	1.12381	0.683258	0.986688	0.952783	0.790173	1.14886	0.612442	0.99103	0.874543	0.502083	1.5233	0.645135	0.993096
G40	genus_Eubacteriumeligensgroup.id.14372	6	0.938322	0.750328	1.17342	0.576792	0.986688	1.01172	0.76202	1.34324	0.935783	0.99103	1.75264	0.842912	3.64422	0.207404	0.993096
G41	genus_Eubacteriumfissicatenagroup.id.14373	9	1.04904	0.933065	1.17943	0.423162	0.986688	0.958642	0.840319	1.09362	0.529725	0.99103	0.790759	0.42835	1.45979	0.477384	0.993096
G42	genus_Eubacteriumhalliigroup.id.11338	14	0.938118	0.818016	1.07585	0.360753	0.986688	1.05656	0.887482	1.25784	0.536346	0.99103	1.08926	0.82315	1.4414	0.5608	0.993096
G43	genus_Eubacteriumnodatumgroup.id.11297	11	0.988393	0.912735	1.07032	0.773847	0.986688	0.964384	0.874233	1.06383	0.468911	0.99103	0.931781	0.642497	1.35132	0.718108	0.993096
G44	genus_Eubacteriumoxidoreducensgroup.id.11339	5	1.07813	0.946167	1.2285	0.258768	0.986688	1.11752	0.932654	1.33902	0.228471	0.99103	0.884643	0.545142	1.43558	0.653816	0.993096
G45	genus_Eubacteriumrectalegroup.id.14374	9	1.21587	1.0241	1.44354	0.0256198	0.986688	1.22	0.963774	1.54434	0.0982844	0.99103	0.624927	0.326734	1.19527	0.198325	0.993096
G46	genus_Eubacteriumruminantiumgroup.id.11340	18	1.00138	0.914157	1.09692	0.976366	0.994777	0.967088	0.863202	1.08348	0.563804	0.99103	1.20104	0.890268	1.6203	0.24793	0.993096
G47	genus_Eubacteriumventriosumgroup.id.11341	15	0.986266	0.85801	1.13369	0.845733	0.986688	0.941489	0.789643	1.12253	0.50165	0.99103	1.31873	0.707685	2.45739	0.399434	0.993096
G48	genus_Eubacteriumxylanophilumgroup.id.14375	9	1.13141	0.983127	1.30205	0.0849645	0.986688	1.1891	0.98351	1.43767	0.0737248	0.99103	1.39646	0.917904	2.1245	0.162758	0.993096
G49	genus_Faecalibacterium.id.2057	10	1.06574	0.935839	1.21366	0.337031	0.986688	1.041	0.873927	1.24002	0.652562	0.99103	1.08873	0.844652	1.40334	0.52999	0.993096
G50	genus_FamilyXIIIAD3011group.id.11293	13	1.00842	0.881161	1.15405	0.90307	0.991539	1.01171	0.834637	1.22635	0.905589	0.99103	1.32397	0.688774	2.54494	0.417871	0.993096
G51	genus_FamilyXIIIUCG001.id.11294	8	0.989899	0.848121	1.15538	0.897568	0.991539	0.999845	0.824201	1.21292	0.998743	0.998743	0.863241	0.536784	1.38824	0.566287	0.993096
G52	genus_Flavonifractor.id.2059	5	0.865991	0.718319	1.04402	0.131461	0.986688	0.903082	0.709042	1.15022	0.40881	0.99103	0.451858	0.21847	0.934572	0.121566	0.993096
G53	genus_Fusicatenibacter.id.11305	19	0.923292	0.810491	1.05179	0.229961	0.986688	0.838908	0.700035	1.00533	0.0571152	0.99103	0.816732	0.496042	1.34475	0.437159	0.993096
G54	genus_Gordonibacter.id.821	11	0.986246	0.915752	1.06217	0.71435	0.986688	0.978838	0.889084	1.07765	0.662912	0.99103	1.15738	0.845328	1.58461	0.385662	0.993096
G55	genus_Haemophilus.id.3698	9	1.05383	0.944019	1.17642	0.350352	0.986688	1.06034	0.920988	1.22078	0.415047	0.99103	1.13541	0.888153	1.45151	0.344582	0.993096
G56	genus_Holdemanella.id.11393	11	1.0403	0.92825	1.16589	0.49679	0.986688	0.986438	0.857077	1.13532	0.849001	0.99103	0.93192	0.6669	1.30226	0.689266	0.993096
G57	genus_Holdemania.id.2157	14	1.01171	0.913552	1.12042	0.823076	0.986688	0.96945	0.848382	1.10779	0.648483	0.99103	0.955272	0.706975	1.29077	0.770825	0.993096
G58	genus_Howardella.id.2000	9	1.02118	0.908203	1.14822	0.726013	0.986688	1.02948	0.920351	1.15155	0.611326	0.99103	1.38664	0.892178	2.15515	0.18956	0.993096
G59	genus_Hungatella.id.11306	5	0.891575	0.707214	1.124	0.331541	0.986688	0.938377	0.804898	1.09399	0.416517	0.99103	0.617738	0.15479	2.46528	0.544083	0.993096
G60	genus_Intestinibacter.id.11345	14	0.991604	0.881953	1.11489	0.887849	0.991539	1.00375	0.855763	1.17734	0.96327	0.99103	1.01342	0.69548	1.4767	0.945819	0.997707
G61	genus_Intestinimonas.id.2062	16	0.984557	0.885019	1.09529	0.774715	0.986688	1.00286	0.868978	1.15738	0.968798	0.99103	1.04773	0.777586	1.41174	0.763736	0.993096
G62	genus_Lachnoclostridium.id.11308	13	0.916015	0.792811	1.05837	0.233931	0.986688	0.924999	0.759103	1.12715	0.43946	0.99103	0.819266	0.501298	1.33891	0.44319	0.993096
G63	genus_Lachnospira.id.2004	6	0.912241	0.731678	1.13736	0.414378	0.986688	0.921604	0.692645	1.22625	0.575291	0.99103	0.451042	0.136246	1.49317	0.262333	0.993096
G64	genus_LachnospiraceaeFCS020group.id.11314	13	1.04563	0.897454	1.21828	0.567109	0.986688	1.0736	0.897159	1.28474	0.438174	0.99103	0.716894	0.498582	1.0308	0.0999322	0.993096
G65	genus_LachnospiraceaeNC2004group.id.11316	9	0.953768	0.858002	1.06022	0.380599	0.986688	0.970758	0.842308	1.1188	0.68193	0.99103	0.897627	0.583825	1.38009	0.6377	0.993096
G66	genus_LachnospiraceaeND3007group.id.11317	3	0.945828	0.701361	1.27551	0.715078	0.986688	0.937977	0.657199	1.33871	0.72425	0.99103	3.11612	0.0201802	481.174	0.735031	0.993096
G67	genus_LachnospiraceaeNK4A136group.id.11319	15	1.01371	0.899868	1.14195	0.822735	0.986688	0.935872	0.790997	1.10728	0.439892	0.99103	0.915491	0.721747	1.16124	0.479648	0.993096
G68	genus_LachnospiraceaeUCG001.id.11321	13	0.914283	0.822931	1.01578	0.0952074	0.986688	0.923388	0.803175	1.06159	0.262689	0.99103	1.18156	0.762768	1.83029	0.470617	0.993096
G69	genus_LachnospiraceaeUCG004.id.11324	13	1.07028	0.914818	1.25215	0.396348	0.986688	1.06654	0.875626	1.29909	0.522048	0.99103	0.878082	0.439448	1.75454	0.719759	0.993096
G70	genus_LachnospiraceaeUCG008.id.11328	10	1.0002	0.904283	1.10629	0.99694	0.99694	1.05472	0.921011	1.20785	0.441107	0.99103	0.852128	0.510916	1.42122	0.556814	0.993096
G71	genus_LachnospiraceaeUCG010.id.11330	10	0.859522	0.721659	1.02372	0.08967	0.986688	0.881622	0.704456	1.10334	0.270994	0.99103	0.980203	0.561535	1.71102	0.945641	0.997707
G72	genus_Lactobacillus.id.1837	8	1.06745	0.941593	1.21013	0.307838	0.986688	1.00178	0.870534	1.15281	0.980196	0.99103	0.916182	0.664246	1.26367	0.612812	0.993096
G73	genus_Lactococcus.id.1851	8	1.00024	0.894052	1.11905	0.99661	0.99694	0.996558	0.877561	1.13169	0.957619	0.99103	1.34587	0.815992	2.21983	0.288806	0.993096
G74	genus_Marvinbryantia.id.2005	10	0.889899	0.739586	1.07076	0.216569	0.986688	0.90355	0.7232	1.12888	0.371938	0.99103	0.642828	0.308107	1.34118	0.272779	0.993096
G75	genus_Methanobrevibacter.id.123	6	0.988471	0.888476	1.09972	0.831246	0.986688	0.976031	0.856291	1.11252	0.716379	0.99103	1.05021	0.700219	1.57513	0.824395	0.996199
G76	genus_Odoribacter.id.952	7	1.15674	0.844357	1.58469	0.364616	0.986688	1.06936	0.80293	1.42421	0.646436	0.99103	1.42424	0.491662	4.12569	0.543371	0.993096
G77	genus_Olsenella.id.822	10	0.978936	0.903617	1.06053	0.602229	0.986688	0.986794	0.889399	1.09486	0.802019	0.99103	0.838718	0.654625	1.07458	0.201666	0.993096
G78	genus_Oscillibacter.id.2063	13	1.01441	0.900361	1.14291	0.814117	0.986688	1.11246	0.963589	1.28432	0.145954	0.99103	1.43495	0.936333	2.19908	0.125535	0.993096
G79	genus_Oscillospira.id.2064	7	1.15664	0.997093	1.34171	0.0546613	0.986688	1.16008	0.966816	1.39197	0.110257	0.99103	1.05284	0.543838	2.03825	0.884544	0.996199
G80	genus_Oxalobacter.id.2978	11	1.03846	0.959965	1.12337	0.346664	0.986688	1.03744	0.93864	1.14664	0.471606	0.99103	1.08283	0.747955	1.56763	0.683239	0.993096
G81	genus_Parabacteroides.id.954	5	1.0853	0.86937	1.35486	0.469559	0.986688	1.00442	0.755288	1.33572	0.975827	0.99103	0.623906	0.156385	2.4891	0.551792	0.993096
G82	genus_Paraprevotella.id.962	13	0.995563	0.911425	1.08747	0.921363	0.994777	0.990034	0.874852	1.12038	0.873886	0.99103	0.87194	0.617979	1.23027	0.451747	0.993096
G83	genus_Parasutterella.id.2892	14	0.963836	0.82366	1.12787	0.645976	0.986688	0.90065	0.77365	1.0485	0.177234	0.99103	0.789344	0.508451	1.22542	0.312585	0.993096
G84	genus_Peptococcus.id.2037	13	0.938026	0.861231	1.02167	0.142082	0.986688	0.901645	0.800779	1.01522	0.0871707	0.99103	0.965657	0.684826	1.36165	0.845651	0.996199
G85	genus_Phascolarctobacterium.id.2168	9	0.965245	0.78465	1.18741	0.737854	0.986688	1.07666	0.882827	1.31306	0.465763	0.99103	0.693654	0.264199	1.82118	0.481821	0.993096
G86	genus_Prevotella7.id.11182	11	0.977975	0.9084	1.05288	0.554194	0.986688	0.930634	0.839454	1.03172	0.171794	0.99103	0.893782	0.568378	1.40548	0.638438	0.993096
G87	genus_Prevotella9.id.11183	15	0.974406	0.885544	1.07218	0.595123	0.986688	0.979967	0.861296	1.11499	0.75863	0.99103	0.903182	0.683801	1.19295	0.485888	0.993096
G88	genus_RikenellaceaeRC9gutgroup.id.11191	11	0.967434	0.880325	1.06316	0.491617	0.986688	0.959785	0.859926	1.07124	0.463998	0.99103	1.20419	0.659553	2.19855	0.560156	0.993096
G89	genus_Romboutsia.id.11347	14	1.00196	0.871757	1.1516	0.978058	0.994777	0.969114	0.819099	1.1466	0.714638	0.99103	0.851608	0.560703	1.29344	0.46579	0.993096
G90	genus_Roseburia.id.2012	14	1.07438	0.931688	1.23893	0.323743	0.986688	1.05183	0.864721	1.27943	0.613122	0.99103	1.03807	0.671105	1.60568	0.86948	0.996199
G91	genus_Ruminiclostridium5.id.11355	11	0.88405	0.754679	1.0356	0.12684	0.986688	0.875844	0.717865	1.06859	0.19145	0.99103	0.669891	0.345771	1.29784	0.265473	0.993096
G92	genus_Ruminiclostridium6.id.11356	15	1.09159	0.966546	1.23281	0.158001	0.986688	1.10094	0.920602	1.31662	0.292052	0.99103	1.12315	0.823439	1.53195	0.476369	0.993096
G93	genus_Ruminiclostridium9.id.11357	8	0.988996	0.819397	1.1937	0.908216	0.991539	1.00435	0.788799	1.2788	0.971926	0.99103	1.03476	0.420004	2.5493	0.943212	0.997707
G94	genus_RuminococcaceaeNK4A214group.id.11358	13	1.15602	0.947398	1.41059	0.153337	0.986688	1.1891	0.959531	1.4736	0.113527	0.99103	0.961855	0.488359	1.89444	0.912485	0.996199
G95	genus_RuminococcaceaeUCG002.id.11360	20	1.08722	0.931188	1.2694	0.290049	0.986688	1.1375	0.966047	1.33939	0.122199	0.99103	0.938437	0.62398	1.41137	0.763742	0.993096
G96	genus_RuminococcaceaeUCG003.id.11361	12	1.1053	0.970653	1.25863	0.130893	0.986688	1.00661	0.841053	1.20476	0.942704	0.99103	0.999364	0.654369	1.52624	0.997707	0.997707
G97	genus_RuminococcaceaeUCG004.id.11362	11	1.01868	0.905703	1.14574	0.75767	0.986688	1.00348	0.861207	1.16926	0.964471	0.99103	1.24809	0.649772	2.39734	0.52246	0.993096
G98	genus_RuminococcaceaeUCG005.id.11363	14	0.971211	0.855124	1.10306	0.652871	0.986688	0.947004	0.799178	1.12217	0.529459	0.99103	1.17575	0.836162	1.65326	0.370178	0.993096
G99	genus_RuminococcaceaeUCG009.id.11366	11	0.94319	0.812604	1.09476	0.441742	0.986688	0.96763	0.826875	1.13234	0.681593	0.99103	1.16586	0.648479	2.09603	0.620462	0.993096
G100	genus_RuminococcaceaeUCG010.id.11367	6	0.979814	0.82628	1.16188	0.814575	0.986688	0.981589	0.791418	1.21746	0.865696	0.99103	1.03258	0.646134	1.65017	0.899834	0.996199
G101	genus_RuminococcaceaeUCG011.id.11368	8	1.00862	0.928902	1.09519	0.838029	0.986688	1.01231	0.905253	1.13202	0.830173	0.99103	0.771125	0.510622	1.16453	0.262728	0.993096
G102	genus_RuminococcaceaeUCG013.id.11370	11	0.891445	0.709446	1.12013	0.323995	0.986688	0.949918	0.749244	1.20434	0.671305	0.99103	0.911394	0.455789	1.82242	0.798899	0.996199
G103	genus_RuminococcaceaeUCG014.id.11371	10	0.918709	0.793597	1.06355	0.256311	0.986688	0.863948	0.719617	1.03723	0.116858	0.99103	0.777716	0.556123	1.08761	0.179971	0.993096
G104	genus_Ruminococcus1.id.11373	10	0.947192	0.818367	1.09629	0.466985	0.986688	0.940877	0.771193	1.1479	0.548091	0.99103	0.753186	0.506029	1.12106	0.199993	0.993096
G105	genus_Ruminococcus2.id.11374	14	0.896105	0.79865	1.00545	0.0618385	0.986688	0.884242	0.760713	1.02783	0.109055	0.99103	0.880659	0.67139	1.15516	0.376678	0.993096
G106	genus_Ruminococcusgauvreauiigroup.id.11342	12	0.936265	0.823007	1.06511	0.316771	0.986688	0.908108	0.759489	1.08581	0.290454	0.99103	0.610389	0.350582	1.06273	0.11159	0.993096
G107	genus_Ruminococcusgnavusgroup.id.14376	11	0.997026	0.889552	1.11749	0.959183	0.994777	1.02277	0.893124	1.17123	0.744758	0.99103	1.28803	0.743881	2.23023	0.389716	0.993096
G108	genus_Ruminococcustorquesgroup.id.14377	9	0.951597	0.790076	1.14614	0.601128	0.986688	0.964613	0.750353	1.24005	0.778607	0.99103	1.00736	0.5373	1.88865	0.982396	0.997707
G109	genus_Sellimonas.id.14369	9	1.02581	0.944311	1.11433	0.546328	0.986688	1.01085	0.912129	1.12025	0.836952	0.99103	0.720633	0.484071	1.0728	0.150597	0.993096
G110	genus_Senegalimassilia.id.11160	6	0.921697	0.796087	1.06713	0.275349	0.986688	0.893458	0.74242	1.07522	0.23312	0.99103	0.961505	0.521887	1.77144	0.905873	0.996199
G111	genus_Slackia.id.825	6	0.917004	0.763946	1.10073	0.352397	0.986688	0.931247	0.774037	1.12039	0.450222	0.99103	1.64701	0.498823	5.43808	0.458904	0.993096
G112	genus_Streptococcus.id.1853	15	1.05035	0.919727	1.19953	0.468444	0.986688	1.05169	0.865704	1.27764	0.611738	0.99103	1.00235	0.627633	1.60079	0.992306	0.997707
G113	genus_Subdoligranulum.id.2070	11	1.01779	0.880469	1.17652	0.811562	0.986688	0.997839	0.820571	1.2134	0.982702	0.99103	1.03929	0.716209	1.5081	0.843757	0.996199
G114	genus_Sutterella.id.2896	12	1.01765	0.878322	1.17908	0.815843	0.986688	0.986494	0.818227	1.18936	0.886672	0.99103	1.13606	0.584088	2.20966	0.714888	0.993096
G115	genus_Terrisporobacter.id.11348	5	0.96148	0.790377	1.16962	0.694402	0.986688	0.962611	0.781484	1.18572	0.720125	0.99103	1.02475	0.520113	2.01901	0.948112	0.997707
G116	genus_Turicibacter.id.2162	8	1.01615	0.893168	1.15606	0.807726	0.986688	1.07326	0.908237	1.26826	0.40653	0.99103	1.03939	0.622944	1.73423	0.887258	0.996199
G117	genus_Tyzzerella3.id.11335	12	0.947647	0.870251	1.03193	0.216082	0.986688	0.984495	0.878265	1.10357	0.788517	0.99103	0.637038	0.396781	1.02277	0.0914912	0.993096
G118	genus_Veillonella.id.2198	5	0.968092	0.808284	1.1595	0.724611	0.986688	0.995757	0.78767	1.25882	0.971638	0.99103	0.687588	0.00561406	84.2131	0.88833	0.996199
G119	genus_Victivallis.id.2256	11	1.01252	0.941824	1.08853	0.736147	0.986688	0.989916	0.897791	1.09149	0.838845	0.99103	1.05131	0.656089	1.68462	0.839845	0.996199
O1	order_Actinomycetales.id.420	4	1.08643	0.924189	1.27715	0.3151	0.573013	1.10997	0.920129	1.33898	0.275623	0.783755	1.18792	0.834317	1.6914	0.440276	0.936917
O2	order_Bacillales.id.1674	8	1.02532	0.937875	1.12091	0.582493	0.956403	1.01374	0.909667	1.12971	0.805026	0.85902	0.935873	0.639159	1.37033	0.744974	0.936917
O3	order_Bacteroidales.id.913	13	0.980669	0.819777	1.17314	0.830933	0.956403	1.03404	0.840347	1.27238	0.751766	0.85902	0.994942	0.630588	1.56982	0.983001	0.983001
O4	order_Bifidobacteriales.id.432	16	0.990058	0.879175	1.11493	0.869039	0.956403	0.96258	0.826402	1.1212	0.624102	0.85902	0.912699	0.605765	1.37515	0.668926	0.936917
O5	order_Burkholderiales.id.2874	10	1.11403	0.922703	1.34502	0.261357	0.573013	1.03961	0.827914	1.30543	0.738109	0.85902	1.09328	0.580993	2.05727	0.78918	0.936917
O6	order_Clostridiales.id.1863	13	1.18271	1.00491	1.39196	0.0434899	0.322839	1.20577	0.987145	1.47282	0.0667672	0.667672	1.3118	0.659091	2.61091	0.455898	0.936917
O7	order_Coriobacteriales.id.810	18	0.938073	0.82806	1.0627	0.315157	0.573013	0.939316	0.790463	1.1162	0.476974	0.85902	0.842303	0.504147	1.40728	0.521563	0.936917
O8	order_Desulfovibrionales.id.3156	11	1.01618	0.872429	1.18362	0.836586	0.956403	1.02379	0.839768	1.24815	0.816069	0.85902	0.780469	0.406071	1.50006	0.476114	0.936917
O9	order_Enterobacteriales.id.3468	6	1.04629	0.856096	1.27873	0.658441	0.956403	1.03053	0.800775	1.3262	0.815247	0.85902	2.17631	0.538876	8.78924	0.336243	0.936917
O10	order_Erysipelotrichales.id.2148	13	1.13194	0.959448	1.33544	0.141768	0.472561	1.13971	0.916403	1.41743	0.239846	0.783755	1.59374	0.777506	3.26686	0.229345	0.936917
O11	order_Gastranaerophilales.id.1591	9	1.02319	0.919166	1.139	0.675094	0.956403	0.959844	0.828399	1.11215	0.585451	0.85902	1.0825	0.770272	1.5213	0.661774	0.936917
O12	order_Lactobacillales.id.1800	15	1.00404	0.868864	1.16025	0.956403	0.956403	0.955672	0.790823	1.15489	0.638822	0.85902	1.04898	0.711462	1.54662	0.813004	0.936917
O13	order_Methanobacteriales.id.120	9	1.05193	0.966527	1.14489	0.241218	0.573013	1.06916	0.957637	1.19366	0.234124	0.783755	1.05043	0.753228	1.4649	0.780254	0.936917
O14	order_MollicutesRF9.id.11579	13	1.15411	1.03558	1.28621	0.00953569	0.190714	1.1251	0.970926	1.30374	0.116977	0.779844	1.08891	0.801687	1.47905	0.596492	0.936917
O15	order_NB1n.id.3953	12	1.09566	0.999293	1.20133	0.0517829	0.322839	1.11995	0.996754	1.25837	0.0567397	0.667672	0.93438	0.625148	1.39657	0.747472	0.936917
O16	order_Pasteurellales.id.3688	13	1.09167	0.99471	1.19808	0.0645678	0.322839	1.07909	0.949453	1.22642	0.243749	0.783755	1.07363	0.879782	1.3102	0.498878	0.936917
O17	order_Rhodospirillales.id.2667	13	1.00409	0.883075	1.1417	0.950279	0.956403	1.01099	0.871944	1.17222	0.884842	0.884842	0.91341	0.540865	1.54256	0.741166	0.936917
O18	order_Selenomonadales.id.2165	11	1.14433	0.97724	1.33998	0.0941089	0.376436	1.08141	0.85995	1.3599	0.50321	0.85902	1.2417	0.722967	2.13261	0.452915	0.936917
O19	order_Verrucomicrobiales.id.4030	12	1.08842	0.956729	1.23823	0.197855	0.565299	1.09145	0.920664	1.29391	0.313502	0.783755	0.953203	0.600054	1.51419	0.843225	0.936917
O20	order_Victivallales.id.2254	8	1.01116	0.915186	1.11721	0.82729	0.956403	0.975762	0.858822	1.10863	0.70638	0.85902	1.0117	0.689336	1.4848	0.954557	0.983001
P1	phylum_Actinobacteria.id.400	16	1.10096	0.972504	1.24639	0.128628	0.81448	1.03421	0.870138	1.22921	0.702723	0.966476	1.14814	0.695062	1.89655	0.598039	0.987071
P2	phylum_Bacteroidetes.id.905	11	1.02565	0.838179	1.25506	0.80571	0.978428	1.09076	0.879779	1.35233	0.428298	0.966476	0.977569	0.597743	1.59875	0.929955	0.987071
P3	phylum_Cyanobacteria.id.1500	8	0.893099	0.70564	1.13036	0.346918	0.81448	0.901222	0.74275	1.09351	0.291854	0.966476	0.913205	0.369783	2.25522	0.850446	0.987071
P4	phylum_Euryarchaeota.id.55	11	1.02342	0.949863	1.10267	0.542987	0.81448	1.01419	0.923422	1.11387	0.768379	0.966476	0.914685	0.657443	1.27258	0.60941	0.987071
P5	phylum_Firmicutes.id.1672	14	0.998178	0.874552	1.13928	0.978428	0.978428	1.00411	0.829318	1.21574	0.966476	0.966476	1.05696	0.748604	1.49232	0.758352	0.987071
P6	phylum_Lentisphaerae.id.2238	9	1.03591	0.937937	1.14411	0.48646	0.81448	0.979077	0.864577	1.10874	0.738959	0.966476	1.0522	0.702028	1.57705	0.812393	0.987071
P7	phylum_Proteobacteria.id.2375	12	0.989587	0.798177	1.2269	0.923965	0.978428	0.994125	0.797672	1.23896	0.958165	0.966476	0.978565	0.521377	1.83665	0.94755	0.987071
P8	phylum_Tenericutes.id.3919	11	1.08339	0.935094	1.25521	0.286207	0.81448	1.06597	0.899407	1.26338	0.461145	0.966476	1.05663	0.637375	1.75167	0.835622	0.987071
P9	phylum_Verrucomicrobia.id.3982	12	1.06405	0.909316	1.24512	0.438731	0.81448	1.12774	0.950377	1.33821	0.168508	0.966476	0.996354	0.647546	1.53305	0.987071	0.987071
MR Mendelian randomizaton, NSNP number of single nucleotide polymorphism, OR odds ratio, LCI lower 95% confidence interval, UCI upper 95% confidence interval, FDR false discovery rate
