# Supplementary material for: Mendelian randomization analysis revealed a gut microbiota–mammary axis in breast cancer
Source: Front Microbiol. 2023 Aug 23;14:1193725. doi: 10.3389/fmicb.2023.1193725 (PMC10482102; doi:10.3389/fmicb.2023.1193725)
Supplement: Supplementary file 7 [file Table_7.xlsx]

## Sheet: Sheet1
Supplementary Table 7. Instrumental variables used in MR analysis of the association between gut microbiota and breast cancer.
Bacterial taxa (exposure)	Outcome	Outcome data source	SNP	Effect allele	Other allele	EAF	Exposure (Bacteria)			Outcome (Breast cancer)			R2	F
							Beta	SE	p-value	Beta	SE	p-value
Genus_Sellimonas	ER+ Breast cancer	UKB	rs113379006	T	C	0.1494	-0.162759	0.0357025	5.14587e-06	-0.0176	0.011	0.108	0.00673279	124.303
Genus_Sellimonas	ER+ Breast cancer	UKB	rs13417181	T	C	0.2039	0.166509	0.0337521	8.08531e-07	-0.0056	0.0126	0.6578	0.00900102	166.56
Genus_Sellimonas	ER+ Breast cancer	UKB	rs17657328	C	T	0.4388	0.114571	0.0253618	6.25784e-06	0.0186	0.0074	0.01226	0.00646497	119.326
Genus_Sellimonas	ER+ Breast cancer	UKB	rs2016057	A	C	0.3941	-0.125878	0.0256153	8.91684e-07	-0.0246	0.0077	0.00132999	0.00756718	139.825
Genus_Sellimonas	ER+ Breast cancer	UKB	rs2187447	A	C	0.0621	0.243457	0.0527695	3.9577e-06	0.026	0.0167	0.1204	0.00690435	127.492
Genus_Sellimonas	ER+ Breast cancer	UKB	rs2371572	A	C	0.5267	0.127349	0.0250862	3.84559e-07	0.0059	0.0076	0.4375	0.00808575	149.485
Genus_Sellimonas	ER+ Breast cancer	UKB	rs41816	A	G	0.2444	0.132201	0.0291087	5.58194e-06	0.016	0.0094	0.0898401	0.00645497	119.14
Genus_Sellimonas	ER+ Breast cancer	UKB	rs553697	T	C	0.167	-0.153767	0.0339099	5.7717e-06	-0.0008	0.0114	0.9446	0.00657839	121.433
Genus_Sellimonas	ER+ Breast cancer	UKB	rs56203279	T	C	0.3177	-0.124045	0.0269115	4.03894e-06	-0.0083	0.0084	0.3231	0.00667085	123.152
Genus_Sellimonas	ER+ Breast cancer	UKB	rs6433790	C	T	0.2372	-0.13853	0.0301698	4.39684e-06	-0.002	0.0101	0.845	0.00694454	128.239
Genus_Adlercreutzia	ER+ Breast cancer	UKB	rs13231526	C	A	0.0709	0.143237	0.0311654	4.30634e-06	-0.0207	0.0145	0.1534	0.00270302	49.7023
Genus_Adlercreutzia	ER+ Breast cancer	UKB	rs34181676	G	T	0.0773	-0.134998	0.028231	1.73641e-06	0.0219	0.0151	0.1475	0.00259971	47.7978
Genus_Adlercreutzia	ER+ Breast cancer	UKB	rs55719207	G	A	0.4172	-0.0699243	0.0158036	9.66317e-06	0.025	0.0086	0.00362001	0.00237766	43.7054
Genus_Adlercreutzia	ER+ Breast cancer	UKB	rs6664405	T	C	0.1702	-0.0953084	0.0210752	6.11693e-06	0.005	0.011	0.6482	0.00256581	47.1729
Genus_Adlercreutzia	ER+ Breast cancer	UKB	rs7680684	C	T	0.3114	-0.083381	0.0168901	7.94623e-07	0.0073	0.0086	0.3975	0.0029816	54.8402
Genus_Adlercreutzia	ER+ Breast cancer	UKB	rs9490822	C	T	0.465	-0.0734512	0.0155789	2.41962e-06	0.0162	0.0075	0.0293603	0.00268432	49.3576
Genus_Adlercreutzia	ER+ Breast cancer	UKB	rs9915817	T	C	0.3042	0.0749219	0.016833	8.55145e-06	-0.0024	0.0085	0.774701	0.00237624	43.6794
Genus_Adlercreutzia	ER+ Breast cancer	UKB	rs11604400	C	T	0.1194	-0.102524	0.0234834	7.9413e-06	0.001	0.0123	0.9385	0.00221038	40.6237
Genus_Ruminococcus2	Her2+ Breast cancer	Finngen database	rs12406309	A	C	0.221201	-0.063193	0.0142275	8.92953e-06	0.0299106	0.0204359	0.143295	0.00137588	25.2656
Genus_Ruminococcus2	Her2+ Breast cancer	Finngen database	rs1819812	G	T	0.0543298	0.0842356	0.0184893	5.21611e-06	-0.0637348	0.0375094	0.0892874	0.000729121	13.3804
Genus_Ruminococcus2	Her2+ Breast cancer	Finngen database	rs2368224	T	G	0.0490384	0.199648	0.0438453	5.27729e-06	-0.0558973	0.0392837	0.154762	0.00371756	68.4269
Genus_Ruminococcus2	Her2+ Breast cancer	Finngen database	rs2846589	G	T	0.423289	0.0522093	0.0116382	7.25572e-06	0.0075831	0.0173228	0.661566	0.00133083	24.4372
Genus_Ruminococcus2	Her2+ Breast cancer	Finngen database	rs2997412	A	G	0.278087	-0.0568439	0.0122325	3.36843e-06	0.0191419	0.0189998	0.313704	0.00129737	23.822
Genus_Ruminococcus2	Her2+ Breast cancer	Finngen database	rs4400279	A	G	0.3242	0.0546114	0.0120077	5.4155e-06	-0.00111351	0.0181	0.950945	0.00130686	23.9965
Genus_Ruminococcus2	Her2+ Breast cancer	Finngen database	rs4799823	C	T	0.187044	0.0837001	0.0182263	4.38424e-06	-0.0278043	0.0221702	0.209795	0.00213056	39.1536
Genus_Ruminococcus2	Her2+ Breast cancer	Finngen database	rs55707116	C	A	0.0747219	0.0865521	0.0189141	4.73798e-06	-0.0289527	0.0322988	0.370039	0.00103587	19.0155
Genus_Ruminococcus2	Her2+ Breast cancer	Finngen database	rs58681734	A	G	0.212621	0.0723875	0.0160787	6.72933e-06	-0.0169656	0.0209312	0.41763	0.00175448	32.2301
Genus_Ruminococcus2	Her2+ Breast cancer	Finngen database	rs61791565	T	C	0.506281	-0.0523503	0.0117119	7.82762e-06	0.0269204	0.0169652	0.112556	0.00137006	25.1586
Genus_Ruminococcus2	Her2+ Breast cancer	Finngen database	rs75140805	T	G	0.181494	0.0836825	0.0176445	2.10895e-06	0.0161742	0.0222618	0.467504	0.00208058	38.2331
Genus_Ruminococcus2	Her2+ Breast cancer	Finngen database	rs7635831	G	A	0.376845	0.0618344	0.0129031	1.64957e-06	-0.0075806	0.0176514	0.667587	0.00179576	32.9899
Genus_Ruminococcus2	Her2+ Breast cancer	Finngen database	rs78120384	A	G	0.0931576	-0.192815	0.0392045	8.73449e-07	0.0671483	0.0294226	0.0224771	0.00628151	115.918
Genus_Erysipelatoclostridium	Her2+ Breast cancer	Finngen database	rs1434153	G	A	0.445496	-0.0684526	0.0152443	7.10995e-06	-0.0287724	0.0171106	0.0926552	0.00231504	42.5518
Genus_Erysipelatoclostridium	Her2+ Breast cancer	Finngen database	rs16936671	C	T	0.138796	-0.0968026	0.0217883	8.87651e-06	-0.0450662	0.0246738	0.0677782	0.0022402	41.173
Genus_Erysipelatoclostridium	Her2+ Breast cancer	Finngen database	rs17804233	T	C	0.473023	-0.0662914	0.0144203	4.28447e-06	-0.000776022	0.0170489	0.963695	0.00219088	40.2645
Genus_Erysipelatoclostridium	Her2+ Breast cancer	Finngen database	rs2901723	C	A	0.531554	0.0641339	0.0144295	8.80355e-06	0.0171824	0.0171425	0.316184	0.00204839	37.6404
Genus_Erysipelatoclostridium	Her2+ Breast cancer	Finngen database	rs340991	A	G	0.266059	-0.0740482	0.0158891	3.15745e-06	-0.0160545	0.0192026	0.403121	0.0021414	39.3533
Genus_Erysipelatoclostridium	Her2+ Breast cancer	Finngen database	rs45480394	T	G	0.360755	-0.0687134	0.0151835	6.02463e-06	0.00328564	0.0176442	0.852275	0.00217768	40.0214
Genus_Erysipelatoclostridium	Her2+ Breast cancer	Finngen database	rs4697572	A	G	0.198055	-0.0810636	0.0163308	6.91117e-07	-0.00466949	0.0213012	0.826485	0.00208743	38.3594
Genus_Erysipelatoclostridium	Her2+ Breast cancer	Finngen database	rs58236560	G	T	0.120893	-0.111157	0.0234426	2.11966e-06	-0.0241132	0.0259611	0.352982	0.00262631	48.288
Genus_Erysipelatoclostridium	Her2+ Breast cancer	Finngen database	rs61806970	C	T	0.0673522	0.142548	0.0320688	8.78649e-06	-0.0302694	0.0337964	0.370444	0.00255283	46.9336
Genus_Erysipelatoclostridium	Her2+ Breast cancer	Finngen database	rs622418	A	G	0.48762	-0.0668051	0.0143224	3.09574e-06	-0.0335888	0.0169339	0.0473086	0.00223009	40.9869
Genus_Erysipelatoclostridium	Her2+ Breast cancer	Finngen database	rs6474512	A	C	0.386068	0.067015	0.0143201	2.87195e-06	0.0331608	0.0175137	0.0583015	0.00212891	39.1233
Genus_Erysipelatoclostridium	Her2+ Breast cancer	Finngen database	rs710230	T	C	0.072427	0.143381	0.0281514	3.52029e-07	0.0371881	0.0331029	0.261264	0.00276225	50.7945
Genus_Erysipelatoclostridium	Her2+ Breast cancer	Finngen database	rs7221249	A	G	0.528006	0.0839861	0.0142741	4.00975e-09	0.0316075	0.0170405	0.063618	0.00351576	64.6995
Genus_Erysipelatoclostridium	Her2+ Breast cancer	Finngen database	rs9590927	G	A	0.453708	-0.0646003	0.0143479	6.71883e-06	0.00596118	0.0170458	0.726552	0.00206871	38.0147
MR Mendelian randomizaton, SNP single nucleotide polymorphism,EAF effect allele frequency, SE standard error, R2 the variance explained by Ivs, F F statistics, UKB UK Biobank
